# Supplementary material for: Serial nitrogen-phosphate co-limitation controls the primary productivity in the transitional waters of northern South China Sea and the Pearl River Estuary
Source: Front Microbiomes. 2025 Oct 8;4:1655960. doi: 10.3389/frmbi.2025.1655960 (PMC12993680; doi:10.3389/frmbi.2025.1655960)
Supplement: Supplementary file 2 [file Table1.xlsx]

## Sheet: 16S
Sample-id	Reads Count (Pre-QC)	Reads Count (Post-QC)	Reads Count (Remove reads of chloroplasts and mitochondria)
L1822	223880	171146	169775
L1902	237550	194499	192690
L1906	222415	155417	154934
L1910	233276	161209	160438
L1914	237935	161922	160960
L1918	220688	152300	151533
L1922	228139	154399	153950
L2002	238472	163518	163155
L2006	222652	158700	158466
L2010	235003	201619	198096
L2014	235217	200606	196442
L2018	227682	193054	184110
L2022	229218	172085	169008
L2102	233041	199804	198070
L2106	238682	140671	140168
L2110	310995	229531	228465
L2114	313380	228471	228101
Blank1	311086	205676	192826
Blank2	316445	225133	203595
N1	317054	228619	221006
N2	303678	226875	217101
P1	317540	231698	219992
P2	310671	227413	217171
P3	306233	225908	216648
NP1	316509	234263	226585
NP2	307560	243095	237057
NP3	308685	225534	219532

## Sheet: Metagenomics
	Reads		Contigs (≥ 1000bp)					MAGs (completeness > 50% and contamination < 10%)
Sample-id	Reads Count (Pre-QC)	Reads Count (Post-QC)	Number of contigs	Sum of lengths (Contigs)	Minimum length (bp)	Average length (bp)	Maximum length (bp)	Number of MAGs (single-sample binning)	Number of MAGs (co-binning)	Number of MAGs (after dereplication)
Blank1	80655164	79897117	196468	539291409	1000	2744.9	514053	60	134	202
N1	67754506	67286635	163327	438244623	1000	2683.2	508593	49
P1	70645050	70069181	171357	520720794	1000	3038.8	625946	79
P2	69808967	69208758	157819	497426787	1000	3151.9	617088	75
P3	69111331	68393266	191237	520980013	1000	2724.3	670001	69
Blank2	76810126	76062015	193956	543043042	1000	2799.8	624971	64	——
N2	80554411	79844994	186867	528594076	1000	2828.7	368249	63	——
NP1	69936883	69299421	143734	456025276	1000	3172.7	508593	69	97
NP2	68266232	67424380	152837	456357140	1000	2985.9	508593	69
NP3	72109267	71661848	134352	415393154	1000	3091.8	705459	60
