# Supplementary material for: Serial nitrogen-phosphate co-limitation controls the primary productivity in the transitional waters of northern South China Sea and the Pearl River Estuary
Source: Front Microbiomes. 2025 Oct 8;4:1655960. doi: 10.3389/frmbi.2025.1655960 (PMC12993680; doi:10.3389/frmbi.2025.1655960)
Supplement: Supplementary file 3 [file Table2.xlsx]

## Sheet: in situ
Sample-id	Time	Group	DOC (mg/L)	Nitrate (mg/L)	Nitrite (mg/L)	Ammonia (mg/L)	Phosphate (mg/L)	Silicate (mg/L)	Temperature (℃)	pH	Salinity (‰)	DO (mg/L)	Chlorophyll a (µg/L)
L1822	July 18th 22:00	Phase 1	2.634	0.009	0.003	too low	too low	0.502	29.3138	no data	no data	7.4515	no data
L1902	July 19th 02:00	Phase 1	2.857	0.018	0.004	too low	too low	0.549	29.3138	no data	no data	7.4515	no data
L1906	July 19th 06:00	Phase 1	2.727	0.01	0.004	too low	too low	0.616	28.9085	8.194	no data	6.5731	2.2873
L1910	July 19th 10:00	Phase 1	2.934	0.014	0.002	too low	too low	0.532	29.3239	8.3948	no data	7.1129	no data
L1914	July 19th 14:00	Phase 1	2.618	0.012	0.002	too low	too low	0.498	29.5513	8.3678	29.3761	7.3055	6.549
L1918	July 19th 18:00	Phase 1	4.948	0.008	0.004	too low	too low	0.545	29.3792	8.2612	30.588	7.3694	1.8122
L1922	July 19th 22:00	Phase 1	3.114	0.014	0.004	too low	too low	0.526	29.7208	8.2944	no data	7.4321	4.2482
L2002	July 20th 02:00	Phase 1	2.567	0.012	0.003	too low	too low	0.64	28.3165	8.2124	no data	7.1262	4.0782
L2006	July 20th 06:00	Phase 1	4.201	0.004	0.002	too low	too low	0.442	27.989	8.2366	no data	7.2465	3.5661
L2010	July 20th 10:00	Phase 2	1.995	0.032	0.01	too low	too low	0.29	28.215	8.3971	no data	10.7891	14.3454
L2014	July 20th 14:00	Phase 2	3.232	0.059	0.013	too low	too low	0.33	28.9772	8.5328	28.6418	12.7069	19.2062
L2018	July 20th 18:00	Phase 2	3.234	0.064	0.012	too low	too low	0.118	29.8022	8.4962	27.1158	11.142	30.7641
L2022	July 20th 22:00	Phase 2	2.829	0.064	0.013	too low	too low	0.031	29.4174	8.5167	26.3933	10.4587	35.4132
L2102	July 21th 02:00	Phase 2	3.326	0.051	0.01	too low	too low	0.091	29.2398	8.483	26.4116	9.6401	31.9382
L2106	July 21th 06:00	Phase 2	3.153	0.045	0.01	too low	too low	0.086	28.9851	8.4485	26.4944	8.9038	34.2513
L2110	July 21th 10:00	Phase 2	2.291	0.052	0.008	too low	too low	0.092	29.8308	8.492	26.4617	11.2294	10.1491
L2114	July 21th 14:00	Phase 2	3.287	0.03	0.008	too low	too low	0.08	30.8926	8.5798	26.7215	12.0286	10.1491

## Sheet: culture
Sample-id	Group	Nitrate (mg/L)	Nitrite (mg/L)	Ammonia (mg/L)	Phosphate (mg/L)	Silicate (mg/L)	Temperature (℃)	pH	Salinity (‰)	DO (mg/L)	Chlorophyll a (µg/L)
Blank1	Blank	0.0055	too low	too low	too low	0.4745	35.208	8.2471	29.4565	7.0577	2.1997
Blank2	Blank	0.0055	too low	too low	too low	0.4715	34.001	8.2996	29.5663	7.1146	3.1007
N1	N	0.0013	too low	too low	too low	0.4685	32.84	8.4123	28.6827	8.9106	12.1482
N2	N	too low	too low	too low	too low	0.4205	32.7922	8.3735	29.4527	8.113	5.3352
P1	P	too low	too low	too low	0.27	0.455	34.8801	8.2843	29.6022	7.1449	2.348
P2	P	0.0008	too low	too low	0.0155	0.3695	35.2918	8.2712	29.2748	6.9599	1.5131
P3	P	0.0022	too low	too low	0.143	0.3275	33.9674	8.3135	29.5486	6.465	2.2366
NP1	NP	too low	too low	too low	too low	0.2225	34.141	8.538	29.5937	9.8438	16.0793
NP2	NP	0.0027	too low	too low	0.285	0.212	32.9393	8.6542	29.5005	10.7703	21.2664
NP3	NP	too low	too low	too low	0.114	0.2135	32.8481	8.7835	29.4519	13.0666	19.4154
