# Supplementary material for: Serial nitrogen-phosphate co-limitation controls the primary productivity in the transitional waters of northern South China Sea and the Pearl River Estuary
Source: Front Microbiomes. 2025 Oct 8;4:1655960. doi: 10.3389/frmbi.2025.1655960 (PMC12993680; doi:10.3389/frmbi.2025.1655960)
Supplement: Supplementary file 4 [file Table3.xlsx]

## Sheet: Phylum level
	Log-Fold Change (LFC)	p-Values	q-Values	Standard Error	W-Scores
Actinobacteriota	0.020263	4.46916e-07	3e-06	0.004014	5.04781
Bacteroidota	-0.033471	0.125909	0.629547	0.021871	-1.53043
Cyanobacteria	-0.008614	0.807829	1	0.035417	-0.243228
Planctomycetota	0.00603	0.135786	0.629547	0.004042	1.49167
Proteobacteria	-0.003049	0.874938	1	0.019375	-0.157389
Verrucomicrobiota	-0.006545	0.00487979	0.029279	0.002325	-2.81486
Others	-0.000504	0.707666	1	0.001344	-0.374992

## Sheet: Other levels
	Log-Fold Change (LFC)	p-Values	q-Values	Standard Error	W-Scores
Unclassified_Saprospiraceae	-0.020878	4.05436e-08	8.51415e-07	0.003804	-5.48847
Unclassified_Chitinophagales	-0.000437	0.380915	1	0.000498	-0.876212
Unclassified_Cryomorphaceae	0.002643	0.599044	1	0.005026	0.525775
NS4_marine_group	0.006835	0.123368	0.863577	0.004436	1.54079
NS9_marine_group	3.8e-05	0.940112	1	0.000501	0.075129
Schleiferia	-0.004321	0.000269811	0.00377736	0.001186	-3.64268
NS11-12_marine_group	0.00514	0.00586273	0.0586273	0.001866	2.75536
Balneola	9.1e-05	0.829032	1	0.000423	0.215944
Unclassified_Balneolaceae	-0.002588	0.000309878	0.00385756	0.000718	-3.6069
Cyanobium_PCC-6307-like	0.19668	1.28148e-29	3.07555e-28	0.017402	11.3021
Synechococcus_CC9902	-0.159187	3.59904e-06	6.11837e-05	0.034357	-4.63329
Urania-1B-19_marine_sediment_group	0.00153	0.00210054	0.0231059	0.000498	3.07564
Unclassified_Pirellulaceae	0.013957	0.000241651	0.00362477	0.003802	3.67095
Maricaulis	0.003006	1.79703e-16	4.13317e-15	0.000365	8.2349
Unclassified_Hyphomonadaceae	0.00282	2.01799e-13	4.43957e-12	0.000384	7.3476
Unclassified_Stappiaceae	-0.020404	5.16315e-07	9.80998e-06	0.004064	-5.02015
HIMB11	-0.013759	0.00823571	0.0658857	0.005207	-2.64225
Nautella	0.006946	1.59103e-05	0.000254565	0.001609	4.31569
Unclassified_Rhodobacteraceae	0.025186	2.65227e-07	5.30454e-06	0.004894	5.14662
AEGEAN-169_marine_group	0.001564	0.00688976	0.0620078	0.000579	2.70213
Alcanivorax	0.002431	2.09388e-06	3.76899e-05	0.000512	4.74415
OM60(NOR5)_clade	-2.2e-05	0.992117	1	0.002242	-0.00988
Roseibacillus	-6.3e-05	0.906572	1	0.000537	-0.117364
Others	0.084745	0.000296735	0.00385756	0.023422	3.61813
