# Supplementary material for: Serial nitrogen-phosphate co-limitation controls the primary productivity in the transitional waters of northern South China Sea and the Pearl River Estuary
Source: Front Microbiomes. 2025 Oct 8;4:1655960. doi: 10.3389/frmbi.2025.1655960 (PMC12993680; doi:10.3389/frmbi.2025.1655960)
Supplement: Supplementary file 5 [file Table4.xlsx]

## Sheet: Sheet1
Coding DNA sequence	K number	Symbol	Name	Blank1	Blank2	N1	N2	P1	P2	P3	NP1	NP2	NP3	Taxa
FBKHJDAB_11590	K00366	nirA	ferredoxin-nitrite reductase [EC:1.7.7.1]	337.278	284.456	435.814	428.384	23.0536	12.0311	84.7907	35.9482	55.6121	22.609	cellular organisms; Bacteria; Terrabacteria group; Cyanobacteria/Melainabacteria group; Cyanobacteria; Synechococcales; Synechococcaceae; Synechococcus; unclassified Synechococcus; Synechococcus sp. KORDI-49;
FBKHJDAB_94751	K00366	nirA	ferredoxin-nitrite reductase [EC:1.7.7.1]	54.8697	38.9601	57.3897	78.3712	26.4169	2.31611	21.9264	9.61162	0	0	cellular organisms; Bacteria; Terrabacteria group; Cyanobacteria/Melainabacteria group; Cyanobacteria; Synechococcales; Synechococcaceae; Synechococcus; unclassified Synechococcus; Synechococcus sp. HK01-R;
FBKHJDAB_98579	K00366	nirA	ferredoxin-nitrite reductase [EC:1.7.7.1]	831.318	748.807	1364.23	1004.81	366.663	258.67	779.569	590.149	1844.76	1332.37	cellular organisms; Bacteria; Terrabacteria group; Cyanobacteria/Melainabacteria group; Cyanobacteria; Synechococcales; Synechococcaceae; Synechococcus; unclassified Synechococcus;
FBKHJDAB_167481	K00366	nirA	ferredoxin-nitrite reductase [EC:1.7.7.1]	395.47	376.652	462.787	494.076	17.5647	20.4529	70.8699	31.9539	24.3303	14.0332	cellular organisms; Bacteria; Terrabacteria group; Cyanobacteria/Melainabacteria group; Cyanobacteria; Synechococcales; Synechococcaceae; Synechococcus; unclassified Synechococcus;
FBKHJDAB_270725	K00366	nirA	ferredoxin-nitrite reductase [EC:1.7.7.1]	1834.84	1466.13	3198.34	2508.31	706.979	565.464	1502.19	1002.56	3257.65	2146.3	cellular organisms; Bacteria; Terrabacteria group; Cyanobacteria/Melainabacteria group; Cyanobacteria; Synechococcales; Synechococcaceae; Synechococcus; unclassified Synechococcus;
FBKHJDAB_341700	K00366	nirA	ferredoxin-nitrite reductase [EC:1.7.7.1]	118.76	141.666	92.2734	92.5235	34.0316	7.21869	55.6835	17.9741	27.806	28.0664	cellular organisms; Bacteria; Terrabacteria group; Cyanobacteria/Melainabacteria group; Cyanobacteria; Synechococcales; Synechococcaceae; Synechococcus; unclassified Synechococcus; Synechococcus sp. MEDNS5;
FBKHJDAB_559251	K00366	nirA	ferredoxin-nitrite reductase [EC:1.7.7.1]	67.6953	14.3648	150.677	80.0196	4.31561	7.09447	85.8192	9.81377	44.4073	21.4538	cellular organisms; Bacteria; Terrabacteria group; Cyanobacteria/Melainabacteria group; Cyanobacteria; Synechococcales; Synechococcaceae; Synechococcus; unclassified Synechococcus;
FBKHJDAB_819934	K00366	nirA	ferredoxin-nitrite reductase [EC:1.7.7.1]	150.825	167.526	160.414	200.776	3.29338	14.4374	18.983	27.9597	18.2477	7.79622	cellular organisms; Bacteria; Terrabacteria group; Cyanobacteria/Melainabacteria group; Cyanobacteria; Synechococcales; Synechococcaceae; Synechococcus; unclassified Synechococcus;
FBKHJDAB_936435	K00366	nirA	ferredoxin-nitrite reductase [EC:1.7.7.1]	59.3798	44.9734	73.8187	62.916	71.3566	43.3121	32.9039	116.832	92.1075	110.706	cellular organisms; Bacteria; Terrabacteria group; Cyanobacteria/Melainabacteria group; Cyanobacteria; Synechococcales; Synechococcaceae; Synechococcus; unclassified Synechococcus; Synechococcus sp. WH 8101;
FBKHJDAB_938706	K00366	nirA	ferredoxin-nitrite reductase [EC:1.7.7.1]	0	0	2.75867	0	10.6666	0	4.9186	38.8098	30.3948	37.1183	cellular organisms; Eukaryota; Sar; Stramenopiles; Ochrophyta; Bacillariophyta; Coscinodiscophyceae; Thalassiosirophycidae; Thalassiosirales; Thalassiosiraceae; Thalassiosira; Thalassiosira pseudonana; Thalassiosira pseudonana CCMP1335;
FBKHJDAB_1021285	K00366	nirA	ferredoxin-nitrite reductase [EC:1.7.7.1]	19.8039	9.9259	19.495	19.0591	21.5369	4.72062	37.2415	77.3809	184.961	191.186	cellular organisms; Bacteria; Terrabacteria group; Cyanobacteria/Melainabacteria group; Cyanobacteria; Synechococcales; Synechococcaceae; Synechococcus; unclassified Synechococcus; Synechococcus sp. LTW-R;
FBKHJDAB_1213404	K00366	nirA	ferredoxin-nitrite reductase [EC:1.7.7.1]	46.3163	29.2327	32.6506	23.1309	26.347	30.0779	31.6383	77.8877	185.953	268.97	cellular organisms; Bacteria; Terrabacteria group; Cyanobacteria/Melainabacteria group; Cyanobacteria; Synechococcales; Synechococcaceae; Synechococcus; unclassified Synechococcus; Synechococcus sp. NOUM97013;
FBKHJDAB_1294178	K00366	nirA	ferredoxin-nitrite reductase [EC:1.7.7.1]	2.32987	0	18.1025	9.98336	0	0	19.8621	19.5901	52.8461	26.766	cellular organisms; Bacteria; Terrabacteria group; Cyanobacteria/Melainabacteria group; Cyanobacteria; Synechococcales; Synechococcaceae; Synechococcus; unclassified Synechococcus; Synechococcus sp. LTW-R;
FBKHJDAB_1300204	K00366	nirA	ferredoxin-nitrite reductase [EC:1.7.7.1]	43.9411	5.62167	79.4971	52.7384	24.1514	10.828	22.7796	140.797	296.308	290.799	cellular organisms; Bacteria; Terrabacteria group; Cyanobacteria/Melainabacteria group; Cyanobacteria; Synechococcales; Synechococcaceae; Synechococcus; unclassified Synechococcus;
FBKHJDAB_1363728	K00366	nirA	ferredoxin-nitrite reductase [EC:1.7.7.1]	44.2501	31.1512	42.0442	47.7339	35.6599	2.29889	91.89	40.0687	146.111	100.554	cellular organisms; Bacteria; Terrabacteria group; Cyanobacteria/Melainabacteria group; Cyanobacteria; Synechococcales; Synechococcaceae; Synechococcus; unclassified Synechococcus; Synechococcus sp. WH 8101;
FBKHJDAB_1371181	K00366	nirA	ferredoxin-nitrite reductase [EC:1.7.7.1]	402.595	627.379	471.304	871.571	448.998	230.998	355.615	418.397	281.536	480.247	cellular organisms; Bacteria; Terrabacteria group; Cyanobacteria/Melainabacteria group; Cyanobacteria; Synechococcales; Synechococcaceae; Synechococcus; unclassified Synechococcus;
FBKHJDAB_1408430	K00366	nirA	ferredoxin-nitrite reductase [EC:1.7.7.1]	9.50078	7.87034	9.93714	13.8785	7.68455	2.40623	45.5592	47.9309	64.3015	70.9457	cellular organisms; Bacteria; Terrabacteria group; Cyanobacteria/Melainabacteria group; Cyanobacteria; Synechococcales; Synechococcaceae; Synechococcus; unclassified Synechococcus;
FBKHJDAB_1601793	K00366	nirA	ferredoxin-nitrite reductase [EC:1.7.7.1]	933.382	584.628	1122.79	692.158	345.558	219.317	956.817	185.013	852.588	229.097	cellular organisms; Bacteria; Terrabacteria group; Cyanobacteria/Melainabacteria group; Cyanobacteria; Synechococcales; Synechococcaceae; Synechococcus; unclassified Synechococcus; Synechococcus sp. Minos11;
FBKHJDAB_1716444	K00366	nirA	ferredoxin-nitrite reductase [EC:1.7.7.1]	2839.55	2403.83	4417.77	5184.09	1493	1213.94	2059.02	3275.28	4929.49	3450.61	cellular organisms; Bacteria; Terrabacteria group; Cyanobacteria/Melainabacteria group; Cyanobacteria; Synechococcales;
FBKHJDAB_1730563	K00366	nirA	ferredoxin-nitrite reductase [EC:1.7.7.1]	6574.54	6697.66	9091.06	10028.6	4487.78	3440.91	4905.21	8147.26	9732.12	13807.9	cellular organisms; Bacteria; Terrabacteria group; Cyanobacteria/Melainabacteria group; Cyanobacteria; Synechococcales; Synechococcaceae; Synechococcus; unclassified Synechococcus; Synechococcus sp. BMK-MC-1;
Sanman_mawan_bin47_01119	K00366	nirA	ferredoxin-nitrite reductase [EC:1.7.7.1]	33.2527	56.2167	62.462	47.187	37.325	6.01557	65.8078	18.9727	142.506	67.8272	cellular organisms; Bacteria; Proteobacteria; Alphaproteobacteria;
Sanman_mawan_bin90_02097	K00366	nirA	ferredoxin-nitrite reductase [EC:1.7.7.1]	5.93799	8.99468	5.67836	20.3552	2.19559	1.20311	24.0451	0	9.55833	1.55924	cellular organisms; Bacteria; Terrabacteria group; Cyanobacteria/Melainabacteria group; Cyanobacteria; Synechococcales; Synechococcaceae; Synechococcus;
FBKHJDAB_11578	K00367	narB	ferredoxin-nitrate reductase [EC:1.7.7.2]	380.695	286.623	552.156	427.63	22.7527	28.2602	126.775	46.221	54.0284	24.7761	cellular organisms; Bacteria; Terrabacteria group; Cyanobacteria/Melainabacteria group; Cyanobacteria; Synechococcales; Synechococcaceae; Synechococcus; unclassified Synechococcus; Synechococcus sp. KORDI-49;
FBKHJDAB_279791	K00367	narB	ferredoxin-nitrate reductase [EC:1.7.7.2]	401.207	405.468	466.832	485.159	22.7527	34.0786	73.4418	49.6703	29.4155	13.4653	cellular organisms; Bacteria; Terrabacteria group; Cyanobacteria/Melainabacteria group; Cyanobacteria; Synechococcales; Synechococcaceae; Synechococcus; unclassified Synechococcus;
FBKHJDAB_577996	K00367	narB	ferredoxin-nitrate reductase [EC:1.7.7.2]	555.454	740.25	1277.9	1722.03	131.965	148.782	255.298	478.767	458.041	303.776	cellular organisms; Bacteria; Terrabacteria group; Cyanobacteria/Melainabacteria group; Cyanobacteria; Synechococcales;
FBKHJDAB_611443	K00367	narB	ferredoxin-nitrate reductase [EC:1.7.7.2]	163.272	154.575	174.572	265.271	5.30895	20.7796	24.4806	35.1832	49.2259	20.4672	cellular organisms; Bacteria; Terrabacteria group; Cyanobacteria/Melainabacteria group; Cyanobacteria; Synechococcales;
FBKHJDAB_936425	K00367	narB	ferredoxin-nitrate reductase [EC:1.7.7.2]	73.1238	80.5158	121.612	83.5965	56.5735	46.7021	42.3492	132.325	118.056	93.3983	cellular organisms; Bacteria; Terrabacteria group; Cyanobacteria/Melainabacteria group; Cyanobacteria; Synechococcales; Synechococcaceae; Synechococcus; unclassified Synechococcus; Synechococcus sp. WH 8101;
FBKHJDAB_1311921	K00367	narB	ferredoxin-nitrate reductase [EC:1.7.7.2]	66.547	49.7794	89.3674	112.652	53.9204	16.646	108.56	56.6451	167.713	114.339	cellular organisms; Bacteria; Terrabacteria group; Cyanobacteria/Melainabacteria group; Cyanobacteria; Synechococcales; Synechococcaceae; Synechococcus; unclassified Synechococcus; Synechococcus sp. RS9909;
FBKHJDAB_1315172	K00367	narB	ferredoxin-nitrate reductase [EC:1.7.7.2]	90.251	76.899	209.878	150.214	34.129	29.0914	55.9557	209.719	314.565	369.487	cellular organisms; Bacteria; Terrabacteria group; Cyanobacteria/Melainabacteria group; Cyanobacteria; Synechococcales; Synechococcaceae; Synechococcus; unclassified Synechococcus;
FBKHJDAB_1541262	K00367	narB	ferredoxin-nitrate reductase [EC:1.7.7.2]	3630.25	2688.02	5578.95	5347.43	1673.66	1432.31	2965.57	3064.24	6638.92	4772.83	cellular organisms; Bacteria; Terrabacteria group; Cyanobacteria/Melainabacteria group; Cyanobacteria; Synechococcales;
Sanman_mawan_bin53_00570	K00367	narB	ferredoxin-nitrate reductase [EC:1.7.7.2]	71.4764	11.6671	160.076	81.2887	11.3916	1.66461	91.9258	13.8159	50.4944	31.2814	cellular organisms; Bacteria; Terrabacteria group; Cyanobacteria/Melainabacteria group; Cyanobacteria; Synechococcales; Synechococcaceae; Synechococcus;
FBKHJDAB_42020	K01077	E3.1.3.1, phoA, phoB	alkaline phosphatase [EC:3.1.3.1]	108.219	136.072	64.6798	71.138	98.4729	107.92	77.4815	28.4355	44.5397	19.9808	cellular organisms; Bacteria; FCB group; Bacteroidetes/Chlorobi group; Bacteroidetes;
FBKHJDAB_43946	K01077	E3.1.3.1, phoA, phoB	alkaline phosphatase [EC:3.1.3.1]	140.259	171.128	138.141	173.914	210.002	263.171	164.2	215.104	172.005	69.3813	cellular organisms; Bacteria; FCB group; Bacteroidetes/Chlorobi group; Bacteroidetes;
FBKHJDAB_70210	K01077	E3.1.3.1, phoA, phoB	alkaline phosphatase [EC:3.1.3.1]	287.379	485.288	247.284	334.249	318.4	253.968	438.724	213.359	73.8178	63.5542	cellular organisms; Bacteria; Proteobacteria; Gammaproteobacteria;
FBKHJDAB_70211	K01077	E3.1.3.1, phoA, phoB	alkaline phosphatase [EC:3.1.3.1]	302.935	544.484	220.534	367.325	347.402	227.285	467.232	217.37	59.9957	118.124	cellular organisms; Bacteria; Proteobacteria; Gammaproteobacteria;
FBKHJDAB_120465	K01077	E3.1.3.1, phoA, phoB	alkaline phosphatase [EC:3.1.3.1]	611.555	592.891	590.492	170.853	212.122	69.8564	537.252	58.9299	78.5746	43.0409	cellular organisms; Bacteria; Proteobacteria; Gammaproteobacteria; Alteromonadales; Alteromonadaceae; Alteromonas/Salinimonas group; Alteromonas; unclassified Alteromonas;
FBKHJDAB_135679	K01077	E3.1.3.1, phoA, phoB	alkaline phosphatase [EC:3.1.3.1]	326.91	464.244	93.37	332.449	895.872	1132.76	434.684	1142.06	468.861	534.618	cellular organisms; Bacteria; Proteobacteria; Alphaproteobacteria;
FBKHJDAB_211477	K01077	E3.1.3.1, phoA, phoB	alkaline phosphatase [EC:3.1.3.1]	134.108	96.3179	46.9863	42.333	51.2969	51.5334	62.8309	58.325	10.1508	37.1886	cellular organisms; Bacteria; Proteobacteria; delta/epsilon subdivisions; Deltaproteobacteria; Myxococcales; Sorangiineae;
FBKHJDAB_211478	K01077	E3.1.3.1, phoA, phoB	alkaline phosphatase [EC:3.1.3.1]	157.59	118.637	57.8743	68.7839	30.7143	57.7046	70.8148	47.0954	10.4192	29.291	cellular organisms; Bacteria; Proteobacteria; delta/epsilon subdivisions; Deltaproteobacteria; Myxococcales; Sorangiineae;
FBKHJDAB_258815	K01077	E3.1.3.1, phoA, phoB	alkaline phosphatase [EC:3.1.3.1]	1666.26	2198.02	1474.51	1352.99	2282.66	2878.08	2663.42	350.259	165.483	85.5993	cellular organisms; Bacteria; FCB group; Bacteroidetes/Chlorobi group; Balneolaeota; Balneolia; Balneolales; Balneolaceae;
FBKHJDAB_295001	K01077	E3.1.3.1, phoA, phoB	alkaline phosphatase [EC:3.1.3.1]	122.44	156.237	67.8763	77.4185	328.062	318.189	98.3291	76.0938	50.6359	24.4629	cellular organisms; Bacteria; Proteobacteria; Gammaproteobacteria; Alteromonadales; Alteromonadaceae;
FBKHJDAB_302033	K01077	E3.1.3.1, phoA, phoB	alkaline phosphatase [EC:3.1.3.1]	617.496	709.555	329.619	520.557	676.465	1021.91	568.86	1214.78	684.61	646.731	cellular organisms; Bacteria; Proteobacteria; Alphaproteobacteria; Maricaulales; Maricaulaceae; Marinicauda; Marinicauda algicola;
FBKHJDAB_305010	K01077	E3.1.3.1, phoA, phoB	alkaline phosphatase [EC:3.1.3.1]	147.683	174.771	278.039	178.339	34.129	22.442	57.7043	35.1832	33.3175	21.0058	cellular organisms; Bacteria; Proteobacteria; Gammaproteobacteria; Alteromonadales; Alteromonadaceae; Alteromonas/Salinimonas group; Alteromonas; unclassified Alteromonas; Alteromonas sp. I4;
FBKHJDAB_310668	K01077	E3.1.3.1, phoA, phoB	alkaline phosphatase [EC:3.1.3.1]	17.4407	59.4419	20.8477	10.8702	19.3462	3.53372	40.8876	8.79874	20.4176	0	cellular organisms; Bacteria; FCB group; Bacteroidetes/Chlorobi group; Bacteroidetes; Flavobacteriia; Flavobacteriales; Flavobacteriaceae; unclassified Flavobacteriaceae;
FBKHJDAB_311549	K01077	E3.1.3.1, phoA, phoB	alkaline phosphatase [EC:3.1.3.1]	653.736	814.966	417.416	853.075	1452.58	1580.97	856.736	438.149	328.787	178.594	cellular organisms; Bacteria; PVC group; Planctomycetes; Phycisphaerae; Phycisphaerales;
FBKHJDAB_316663	K01077	E3.1.3.1, phoA, phoB	alkaline phosphatase [EC:3.1.3.1]	167.539	179.303	156.731	82.856	37.7075	44.2769	279.444	35.524	21.3191	15.3022	cellular organisms; Bacteria; Proteobacteria; Gammaproteobacteria;
FBKHJDAB_324612	K01077	E3.1.3.1, phoA, phoB	alkaline phosphatase [EC:3.1.3.1]	125.007	218.252	114.496	220.078	397.687	671.03	148.781	253.9	100.968	83.1293	cellular organisms; Bacteria; FCB group; Bacteroidetes/Chlorobi group; Bacteroidetes;
FBKHJDAB_332975	K01077	E3.1.3.1, phoA, phoB	alkaline phosphatase [EC:3.1.3.1]	380.658	429.643	202.231	156.743	462.825	331.204	419.039	108.611	153.897	108.061	cellular organisms; Bacteria; Proteobacteria;
FBKHJDAB_337185	K01077	E3.1.3.1, phoA, phoB	alkaline phosphatase [EC:3.1.3.1]	48.9774	55.4158	64.2566	32.5734	46.378	45.9867	66.1941	9.03981	17.4808	3.921	cellular organisms; Bacteria; Proteobacteria; Alphaproteobacteria;
FBKHJDAB_366394	K01077	E3.1.3.1, phoA, phoB	alkaline phosphatase [EC:3.1.3.1]	129.431	147.375	37.6334	65.408	289.408	361.472	197.568	116.182	95.9817	20.6678	cellular organisms; Bacteria; FCB group; Bacteroidetes/Chlorobi group; Bacteroidetes; Flavobacteriia; Flavobacteriales;
FBKHJDAB_368363	K01077	E3.1.3.1, phoA, phoB	alkaline phosphatase [EC:3.1.3.1]	101.523	119.232	47.6206	129.155	103.35	197.888	53.4082	19.4499	11.2834	10.1236	cellular organisms; Bacteria; FCB group; Bacteroidetes/Chlorobi group; Bacteroidetes; Bacteroidetes Order II. Incertae sedis; Rhodothermaceae; Rhodocaloribacter; Rhodocaloribacter litoris;
FBKHJDAB_368933	K01077	E3.1.3.1, phoA, phoB	alkaline phosphatase [EC:3.1.3.1]	79.6206	66.5111	70.9142	24.3259	27.4196	1.58159	53.2366	5.25074	5.71144	1.02487	cellular organisms; Bacteria; Proteobacteria; Gammaproteobacteria; Cellvibrionales; Halieaceae; Halioglobus;
FBKHJDAB_378075	K01077	E3.1.3.1, phoA, phoB	alkaline phosphatase [EC:3.1.3.1]	275.213	514.931	229.191	373.953	208.585	138.744	462.845	143.669	63.9413	76.2064	cellular organisms; Bacteria; Proteobacteria; Gammaproteobacteria; Cellvibrionales; Halieaceae; Halioglobus; Halioglobus japonicus;
FBKHJDAB_402333	K01077	E3.1.3.1, phoA, phoB	alkaline phosphatase [EC:3.1.3.1]	32.3098	65.5472	48.2768	29.667	9.59998	7.01399	63.9418	23.2859	15.1974	20.4529	cellular organisms; Bacteria; Proteobacteria;
FBKHJDAB_410846	K01077	E3.1.3.1, phoA, phoB	alkaline phosphatase [EC:3.1.3.1]	49.628	75.175	27.684	12.8881	30.5835	28.49	35.2566	4.17285	2.42078	4.34391	cellular organisms; Bacteria; FCB group; Bacteroidetes/Chlorobi group; Balneolaeota; Balneolia; Balneolales; Balneolaceae;
FBKHJDAB_414071	K01077	E3.1.3.1, phoA, phoB	alkaline phosphatase [EC:3.1.3.1]	52.2344	72.7233	68.5596	58.2494	53.0183	22.8269	82.9477	59.4211	43.4645	79.3384	cellular organisms; Bacteria; PVC group; Planctomycetes; Planctomycetia; Pirellulales;
FBKHJDAB_433206	K01077	E3.1.3.1, phoA, phoB	alkaline phosphatase [EC:3.1.3.1]	70.4336	40.009	28.0642	10.9747	0	0	25.0186	0	6.8713	0	cellular organisms; Bacteria; environmental samples <bacteria,superkingdom Bacteria>; uncultured marine bacterium MedDCM-OCT-S04-C293;
FBKHJDAB_435703	K01077	E3.1.3.1, phoA, phoB	alkaline phosphatase [EC:3.1.3.1]	35.8293	71.6103	33.311	48.5909	69.9198	48.3966	48.0793	14.5052	12.6223	0	cellular organisms; Bacteria; PVC group; Verrucomicrobia; Opitutae; Puniceicoccales; Puniceicoccaceae; Coraliomargarita; Coraliomargarita akajimensis; Coraliomargarita akajimensis DSM 45221;
FBKHJDAB_445474	K01077	E3.1.3.1, phoA, phoB	alkaline phosphatase [EC:3.1.3.1]	1150.23	1315.59	696.763	1095.68	1789.05	2090.44	959.146	689.379	699.728	304.08	cellular organisms; Bacteria; Proteobacteria; Alphaproteobacteria; Maricaulales; Maricaulaceae;
FBKHJDAB_495678	K01077	E3.1.3.1, phoA, phoB	alkaline phosphatase [EC:3.1.3.1]	50.7656	87.917	23.681	27.9748	66.3842	36.3765	137.222	31.2329	48.9214	62.5881	cellular organisms; Bacteria; Proteobacteria; Alphaproteobacteria; Rhodobacterales; Roseobacteraceae; Salipiger; Salipiger pacificus;
FBKHJDAB_504632	K01077	E3.1.3.1, phoA, phoB	alkaline phosphatase [EC:3.1.3.1]	239.221	448.269	315.533	529.555	509.364	728.71	483.468	538.23	248.667	168.955	cellular organisms; Bacteria; FCB group; Bacteroidetes/Chlorobi group; Bacteroidetes;
FBKHJDAB_523753	K01077	E3.1.3.1, phoA, phoB	alkaline phosphatase [EC:3.1.3.1]	232.856	422.222	160.402	253.159	280.917	226.569	485.06	700.202	295.51	421.453	cellular organisms; Bacteria; Proteobacteria; Gammaproteobacteria; Cellvibrionales; Halieaceae; Halioglobus;
FBKHJDAB_533821	K01077	E3.1.3.1, phoA, phoB	alkaline phosphatase [EC:3.1.3.1]	963.75	419.908	542.759	238.957	929.788	910.846	435.793	185.836	195.815	53.2985	cellular organisms; Bacteria; FCB group; Bacteroidetes/Chlorobi group; Bacteroidetes;
FBKHJDAB_551668	K01077	E3.1.3.1, phoA, phoB	alkaline phosphatase [EC:3.1.3.1]	164.532	203.696	199.001	185.071	31.4981	25.6434	97.5208	64.6692	35.6168	28.7603	cellular organisms; Bacteria; Proteobacteria; Gammaproteobacteria; Alteromonadales; Alteromonadaceae; Alteromonas/Salinimonas group; Alteromonas; unclassified Alteromonas; Alteromonas sp. I4;
FBKHJDAB_555398	K01077	E3.1.3.1, phoA, phoB	alkaline phosphatase [EC:3.1.3.1]	149.492	224.087	127.639	83.1902	179.315	295.678	166.888	56.8627	59.8985	16.3562	cellular organisms; Bacteria; FCB group; Bacteroidetes/Chlorobi group; Balneolaeota; Balneolia; Balneolales; Balneolaceae; unclassified Balneolaceae; Balneolaceae bacterium;
FBKHJDAB_579452	K01077	E3.1.3.1, phoA, phoB	alkaline phosphatase [EC:3.1.3.1]	8.28631	30.0721	89.1452	85.0002	0	0	22.0753	4.64489	25.2621	23.5721	cellular organisms; Bacteria; Proteobacteria;
FBKHJDAB_612541	K01077	E3.1.3.1, phoA, phoB	alkaline phosphatase [EC:3.1.3.1]	308.616	541.386	352.629	429.605	261.156	140.232	437.686	188.895	77.2064	105.768	cellular organisms; Bacteria; Proteobacteria; Gammaproteobacteria; Alteromonadales; Alteromonadaceae; Alteromonas/Salinimonas group; Alteromonas; unclassified Alteromonas; Alteromonas sp. I4;
FBKHJDAB_615408	K01077	E3.1.3.1, phoA, phoB	alkaline phosphatase [EC:3.1.3.1]	148.265	183.362	210.758	243.509	38.2762	50.0674	79.7092	62.8941	25.4103	13.1529	cellular organisms; Bacteria; Proteobacteria; Gammaproteobacteria; Cellvibrionales; Halieaceae; Halioglobus;
FBKHJDAB_711719	K01077	E3.1.3.1, phoA, phoB	alkaline phosphatase [EC:3.1.3.1]	18.9392	34.4814	33.0876	55.6157	33.6674	4.42769	27.9444	6.12482	14.9234	11.4766	cellular organisms; Bacteria; Proteobacteria; Gammaproteobacteria; Cellvibrionales; Halieaceae; Halioglobus; Halioglobus japonicus;
FBKHJDAB_723886	K01077	E3.1.3.1, phoA, phoB	alkaline phosphatase [EC:3.1.3.1]	141.848	126.747	83.8263	158.937	181.213	253.496	129.078	176.894	139.938	56.4992	cellular organisms; Bacteria; FCB group; Bacteroidetes/Chlorobi group; Bacteroidetes;
FBKHJDAB_800792	K01077	E3.1.3.1, phoA, phoB	alkaline phosphatase [EC:3.1.3.1]	177.274	159.914	119.946	174.593	225.706	271.08	156.829	213.741	141.944	72.46	cellular organisms; Bacteria; FCB group; Bacteroidetes/Chlorobi group; Bacteroidetes; Saprospiria; Saprospirales; Haliscomenobacteraceae; Haliscomenobacter; Haliscomenobacter hydrossis; Haliscomenobacter hydrossis DSM 1100;
FBKHJDAB_832925	K01077	E3.1.3.1, phoA, phoB	alkaline phosphatase [EC:3.1.3.1]	193.576	286.351	138.046	165.379	390.411	268.531	260.194	441.126	249.472	608.67	cellular organisms; Bacteria; PVC group; Planctomycetes; Planctomycetia;
FBKHJDAB_877994	K01077	E3.1.3.1, phoA, phoB	alkaline phosphatase [EC:3.1.3.1]	38.2603	47.7474	60.2861	70.4549	11.2532	3.52365	57.4502	17.5474	12.7246	4.56668	cellular organisms; Bacteria; FCB group; Bacteroidetes/Chlorobi group; Bacteroidetes; Flavobacteriia; Flavobacteriales; Flavobacteriaceae; unclassified Flavobacteriaceae; Flavobacteriaceae bacterium AHE01FL;
FBKHJDAB_887845	K01077	E3.1.3.1, phoA, phoB	alkaline phosphatase [EC:3.1.3.1]	63.1055	88.467	76.8837	102.111	96.4748	33.1945	208.207	17.3468	25.7503	35.8502	cellular organisms; Bacteria; Proteobacteria; Gammaproteobacteria; Cellvibrionales; Halieaceae; Halioglobus; Halioglobus maricola;
FBKHJDAB_945994	K01077	E3.1.3.1, phoA, phoB	alkaline phosphatase [EC:3.1.3.1]	30.0209	63.1593	27.9109	31.185	104.836	43.9301	39.1001	105.176	42.711	31.7515	cellular organisms; Bacteria; FCB group; Bacteroidetes/Chlorobi group; Bacteroidetes; Flavobacteriia; Flavobacteriales;
FBKHJDAB_951498	K01077	E3.1.3.1, phoA, phoB	alkaline phosphatase [EC:3.1.3.1]	59.3469	115.046	13.5124	113.388	257.316	293.454	144.552	408.707	118.896	183.666	cellular organisms; Bacteria; Proteobacteria; Alphaproteobacteria;
FBKHJDAB_971440	K01077	E3.1.3.1, phoA, phoB	alkaline phosphatase [EC:3.1.3.1]	37.6172	71.2267	10.2195	34.6354	69.5454	84.8785	43.73	69.0098	33.7791	50.5117	cellular organisms; Bacteria; Proteobacteria; Alphaproteobacteria; Hyphomonadales; Hyphomonadaceae; Hyphomonas; unclassified Hyphomonas; Hyphomonas sp. Mor2;
FBKHJDAB_1001966	K01077	E3.1.3.1, phoA, phoB	alkaline phosphatase [EC:3.1.3.1]	29.2225	21.5178	52.3965	51.8574	87.041	120.062	62.2804	90.0935	32.0722	45.8277	cellular organisms; Bacteria; FCB group; Bacteroidetes/Chlorobi group; Bacteroidetes; Cytophagia; Cytophagales; Hymenobacteraceae; Hymenobacter; unclassified Hymenobacter;
FBKHJDAB_1014901	K01077	E3.1.3.1, phoA, phoB	alkaline phosphatase [EC:3.1.3.1]	10.1064	11.4816	0	6.29895	22.4212	53.2398	28.001	52.6856	10.3525	3.98072	cellular organisms; Eukaryota; Opisthokonta; Metazoa; Eumetazoa; Bilateria; Protostomia; Ecdysozoa; Panarthropoda; Arthropoda; Mandibulata; Pancrustacea; Crustacea; Oligostraca; Ostracoda; Podocopa; Podocopida; Cypridocopina; Cypridoidea; Cyprididae; Cyprideis; Cyprideis torosa;
FBKHJDAB_1016058	K01077	E3.1.3.1, phoA, phoB	alkaline phosphatase [EC:3.1.3.1]	2.69503	22.9632	6.443	8.39861	33.6317	16.3815	20.1033	48.7201	11.8314	58.3839	cellular organisms; Bacteria; Proteobacteria; Alphaproteobacteria; Rhodobacterales; Roseobacteraceae; Thalassococcus; unclassified Thalassococcus; Thalassococcus sp. S3;
FBKHJDAB_1018338	K01077	E3.1.3.1, phoA, phoB	alkaline phosphatase [EC:3.1.3.1]	158.215	181.085	33.8725	163.736	243.387	443.765	186.212	404.056	82.9341	86.0359	cellular organisms; Bacteria; Proteobacteria; Alphaproteobacteria; Hyphomonadales; Hyphomonadaceae; Hyphomonas; unclassified Hyphomonas; Hyphomonas sp. Mor2;
FBKHJDAB_1018704	K01077	E3.1.3.1, phoA, phoB	alkaline phosphatase [EC:3.1.3.1]	349.381	602.34	287.122	492.583	245.891	133.735	505.58	189.447	94.4106	112.725	cellular organisms; Bacteria; Proteobacteria; Gammaproteobacteria;
FBKHJDAB_1040248	K01077	E3.1.3.1, phoA, phoB	alkaline phosphatase [EC:3.1.3.1]	39.9683	30.9594	77.3103	46.4248	31.572	16.1962	27.8779	95.9308	67.5269	82.5305	cellular organisms; Bacteria; Terrabacteria group; Cyanobacteria/Melainabacteria group; Cyanobacteria; Synechococcales; Synechococcaceae; Synechococcus; unclassified Synechococcus;
FBKHJDAB_1051424	K01077	E3.1.3.1, phoA, phoB	alkaline phosphatase [EC:3.1.3.1]	23.378	56.5612	26.3923	32.3793	80.4379	72.366	77.5045	67.7067	19.956	16.1995	cellular organisms; Bacteria; Proteobacteria; Gammaproteobacteria; Cellvibrionales; Halieaceae; Halioglobus; Halioglobus japonicus;
FBKHJDAB_1056038	K01077	E3.1.3.1, phoA, phoB	alkaline phosphatase [EC:3.1.3.1]	9.84556	9.32109	0	11.5058	18.2021	24.9355	5.24584	24.8352	32.417	19.39	cellular organisms; Bacteria; Proteobacteria; Alphaproteobacteria; Maricaulales; Maricaulaceae; Maricaulis; Maricaulis maris; Maricaulis maris MCS10;
FBKHJDAB_1056419	K01077	E3.1.3.1, phoA, phoB	alkaline phosphatase [EC:3.1.3.1]	48.5428	85.0202	46.4203	88.8741	106.571	45.4887	139.667	101.019	25.7503	74.8872	cellular organisms; Bacteria; Proteobacteria; Gammaproteobacteria; Cellvibrionales; Halieaceae; Halioglobus;
FBKHJDAB_1077164	K01077	E3.1.3.1, phoA, phoB	alkaline phosphatase [EC:3.1.3.1]	52.4684	67.8466	10.7079	59.8202	87.538	108.901	40.911	109.754	45.8807	49.5657	cellular organisms; Bacteria; Proteobacteria; Alphaproteobacteria; Sphingomonadales; Erythrobacteraceae; Altererythrobacter; Altererythrobacter ishigakiensis;
FBKHJDAB_1083266	K01077	E3.1.3.1, phoA, phoB	alkaline phosphatase [EC:3.1.3.1]	0	0	0	9.59365	0	5.34641	0	39.9367	18.0198	18.4773	cellular organisms; Bacteria; Proteobacteria; Gammaproteobacteria; Alteromonadales; Alteromonadaceae; Alteromonas/Salinimonas group; Alteromonas; Alteromonas macleodii;
FBKHJDAB_1086583	K01077	E3.1.3.1, phoA, phoB	alkaline phosphatase [EC:3.1.3.1]	43.6018	78.2131	23.3165	48.2722	61.5177	110.429	73.3629	115.773	21.828	33.1427	cellular organisms; Bacteria; Proteobacteria; Alphaproteobacteria;
FBKHJDAB_1118876	K01077	E3.1.3.1, phoA, phoB	alkaline phosphatase [EC:3.1.3.1]	103.378	119.621	58.8443	117.614	144.1	172.886	71.6931	118.657	74.4391	30.1622	cellular organisms; Bacteria; FCB group; Bacteroidetes/Chlorobi group; Bacteroidetes; Flavobacteriia; Flavobacteriales; unclassified Flavobacteriales; Flavobacteriales bacterium;
FBKHJDAB_1162813	K01077	E3.1.3.1, phoA, phoB	alkaline phosphatase [EC:3.1.3.1]	238.789	221.292	142.718	203.067	604.682	860.31	241.916	294.1	86.1279	91.6261	cellular organisms; Bacteria; FCB group; Bacteroidetes/Chlorobi group; Bacteroidetes; Saprospiria; Saprospirales; Haliscomenobacteraceae; Haliscomenobacter; Haliscomenobacter hydrossis; Haliscomenobacter hydrossis DSM 1100;
FBKHJDAB_1210120	K01077	E3.1.3.1, phoA, phoB	alkaline phosphatase [EC:3.1.3.1]	626.077	506.596	550.76	236.261	236.919	58.4706	522.264	86.3659	114.522	51.3751	cellular organisms; Bacteria; Proteobacteria; Gammaproteobacteria; Alteromonadales; Alteromonadaceae; Alteromonas/Salinimonas group; Alteromonas; unclassified Alteromonas;
FBKHJDAB_1286758	K01077	E3.1.3.1, phoA, phoB	alkaline phosphatase [EC:3.1.3.1]	291.016	311.801	145.934	116.128	768.976	803.921	205.735	128.912	113.217	44.7322	cellular organisms; Bacteria; Proteobacteria; Gammaproteobacteria; Xanthomonadales; Xanthomonadaceae; Lysobacter;
FBKHJDAB_1298187	K01077	E3.1.3.1, phoA, phoB	alkaline phosphatase [EC:3.1.3.1]	458.834	603.536	294.457	509.314	678.12	977.649	571.157	844.433	467.432	446.929	cellular organisms; Bacteria; Proteobacteria; Alphaproteobacteria; Maricaulales; Maricaulaceae; Maricaulis; Maricaulis maris; Maricaulis maris MCS10;
FBKHJDAB_1312916	K01077	E3.1.3.1, phoA, phoB	alkaline phosphatase [EC:3.1.3.1]	657.381	632.121	369.626	330.134	1126.41	1242.6	414.943	296.593	163.403	133.074	cellular organisms; Bacteria; Proteobacteria; Gammaproteobacteria;
FBKHJDAB_1316377	K01077	E3.1.3.1, phoA, phoB	alkaline phosphatase [EC:3.1.3.1]	15.6519	40.7499	68.6014	58.9382	38.5823	36.9983	54.207	32.9013	271.035	88.194	cellular organisms; Bacteria; PVC group; Verrucomicrobia; Opitutae; Puniceicoccales; Puniceicoccaceae; Coraliomargarita; Coraliomargarita akajimensis; Coraliomargarita akajimensis DSM 45221;
FBKHJDAB_1319071	K01077	E3.1.3.1, phoA, phoB	alkaline phosphatase [EC:3.1.3.1]	10.3462	35.5071	3.09182	12.0908	41.8417	48.4763	23.4285	150.063	51.098	99.3325	cellular organisms; Bacteria; PVC group; Planctomycetes; Planctomycetia;
FBKHJDAB_1327535	K01077	E3.1.3.1, phoA, phoB	alkaline phosphatase [EC:3.1.3.1]	358.563	608.448	164.621	311.248	822.314	1006.79	358.295	1077.64	417.585	749.325	cellular organisms; Bacteria; Proteobacteria; Alphaproteobacteria; Rhodobacterales; Roseobacteraceae;
FBKHJDAB_1401795	K01077	E3.1.3.1, phoA, phoB	alkaline phosphatase [EC:3.1.3.1]	57.7215	78.6014	18.9034	97.3318	135.219	265.143	73.3059	327.104	101.823	172.333	cellular organisms; Bacteria; Proteobacteria; Alphaproteobacteria; Sphingomonadales; Erythrobacteraceae; Erythrobacter/Porphyrobacter group; Erythrobacter; unclassified Erythrobacter;
FBKHJDAB_1437155	K01077	E3.1.3.1, phoA, phoB	alkaline phosphatase [EC:3.1.3.1]	29.2744	39.0062	10.3683	21.1177	54.1214	56.0186	25.4186	78.4021	34.9057	136.66	cellular organisms; Bacteria; PVC group; Planctomycetes; Planctomycetia; Planctomycetales; Planctomycetaceae;
FBKHJDAB_1464620	K01077	E3.1.3.1, phoA, phoB	alkaline phosphatase [EC:3.1.3.1]	9.75565	0	14.9932	13.0293	32.2069	9.88311	46.0389	24.6084	4.07886	32.9364	cellular organisms; Bacteria; Proteobacteria; Alphaproteobacteria; Hyphomicrobiales; Rhizobiaceae; Rhizobium/Agrobacterium group; Rhizobium;
FBKHJDAB_1485301	K01077	E3.1.3.1, phoA, phoB	alkaline phosphatase [EC:3.1.3.1]	26.1078	11.77	13.3748	1.93715	47.1179	10.0758	26.4963	2.09067	3.63857	0	Not assigned;
FBKHJDAB_1505160	K01077	E3.1.3.1, phoA, phoB	alkaline phosphatase [EC:3.1.3.1]	1160.44	603.492	752.472	328.193	1162.33	1201.37	542.07	235.244	205.871	51.1343	cellular organisms; Bacteria; FCB group; Bacteroidetes/Chlorobi group; Bacteroidetes;
FBKHJDAB_1528198	K01077	E3.1.3.1, phoA, phoB	alkaline phosphatase [EC:3.1.3.1]	108.91	128.054	57.7437	77.323	296.341	283.842	95.4667	20.6781	17.3513	6.91901	cellular organisms; Bacteria; Proteobacteria;
FBKHJDAB_1582769	K01077	E3.1.3.1, phoA, phoB	alkaline phosphatase [EC:3.1.3.1]	187.823	156.357	102.58	171.559	243.966	293.617	110.427	246.419	135.057	62.7131	cellular organisms; Bacteria; FCB group; Bacteroidetes/Chlorobi group; Bacteroidetes;
FBKHJDAB_1602489	K01077	E3.1.3.1, phoA, phoB	alkaline phosphatase [EC:3.1.3.1]	14.8482	10.9334	1.97208	10.2826	70.1519	61.8401	29.8871	67.9723	16.8997	22.7439	cellular organisms; Bacteria; FCB group; Bacteroidetes/Chlorobi group; Bacteroidetes;
FBKHJDAB_1643791	K01077	E3.1.3.1, phoA, phoB	alkaline phosphatase [EC:3.1.3.1]	407.398	374.24	356.799	137.224	183.946	51.7604	371.091	49.7433	62.9618	36.1889	cellular organisms; Bacteria; Proteobacteria; Gammaproteobacteria; Cellvibrionales; Halieaceae;
FBKHJDAB_1655633	K01077	E3.1.3.1, phoA, phoB	alkaline phosphatase [EC:3.1.3.1]	42.6232	31.7057	9.09813	10.6737	77.393	35.4694	38.9317	1.27995	5.56901	4.99658	cellular organisms; Bacteria; Proteobacteria; Gammaproteobacteria; Cellvibrionales; Halieaceae; Halioglobus; Halioglobus maricola;
FBKHJDAB_1660259	K01077	E3.1.3.1, phoA, phoB	alkaline phosphatase [EC:3.1.3.1]	61.8441	49.8757	31.4867	22.3063	101.631	71.9341	41.4943	6.74075	6.70371	3.00732	cellular organisms; Bacteria; Proteobacteria; Gammaproteobacteria;
FBKHJDAB_1679710	K01077	E3.1.3.1, phoA, phoB	alkaline phosphatase [EC:3.1.3.1]	43.8558	20.1987	25.503	12.0047	85.4616	66.0428	30.3138	4.98311	13.0088	1.55622	cellular organisms; Bacteria;
FBKHJDAB_1731301	K01077	E3.1.3.1, phoA, phoB	alkaline phosphatase [EC:3.1.3.1]	3.22124	3.04965	0	0	26.7989	76.6882	17.1632	18.9595	1.17846	3.17197	cellular organisms; Bacteria; FCB group; Bacteroidetes/Chlorobi group; Bacteroidetes; Saprospiria; Saprospirales; Haliscomenobacteraceae; Haliscomenobacter; Haliscomenobacter hydrossis; Haliscomenobacter hydrossis DSM 1100;
FBKHJDAB_1751925	K01077	E3.1.3.1, phoA, phoB	alkaline phosphatase [EC:3.1.3.1]	60.2467	50.5804	38.0461	15.9409	145.007	178.496	59.3552	58.3033	17.4662	10.4472	cellular organisms; Bacteria; Proteobacteria;
FBKHJDAB_1757422	K01077	E3.1.3.1, phoA, phoB	alkaline phosphatase [EC:3.1.3.1]	39.7318	29.0664	8.63515	25.3263	65.1076	102.457	38.4902	33.4075	7.92843	16.5981	cellular organisms; Bacteria; FCB group; Bacteroidetes/Chlorobi group; Bacteroidetes;
FBKHJDAB_1780616	K01077	E3.1.3.1, phoA, phoB	alkaline phosphatase [EC:3.1.3.1]	33.3155	18.314	11.5617	6.69818	56.6252	115.406	33.2114	12.6508	3.93164	1.41101	cellular organisms; Bacteria; Proteobacteria; Gammaproteobacteria; Oceanospirillales; Hahellaceae; Hahella;
FBKHJDAB_1790662	K01077	E3.1.3.1, phoA, phoB	alkaline phosphatase [EC:3.1.3.1]	90.6698	102.766	42.7422	53.7256	86.1745	64.6863	50.3513	45.0982	21.4908	42.7553	cellular organisms; Bacteria; Proteobacteria; Gammaproteobacteria; Cellvibrionales; Halieaceae; Halioglobus; Halioglobus japonicus;
FBKHJDAB_1804415	K01077	E3.1.3.1, phoA, phoB	alkaline phosphatase [EC:3.1.3.1]	33.7251	30.3322	26.2036	23.6472	63.9086	97.3725	16.1723	59.5495	8.63658	19.9256	cellular organisms; Bacteria; FCB group; Bacteroidetes/Chlorobi group; Bacteroidetes;
FBKHJDAB_1820844	K01077	E3.1.3.1, phoA, phoB	alkaline phosphatase [EC:3.1.3.1]	140.867	233.744	108.636	62.544	126.015	115.087	171.095	19.104	16.6241	4.97179	cellular organisms; Bacteria; FCB group; Bacteroidetes/Chlorobi group; Balneolaeota; Balneolia; Balneolales; Balneolaceae; unclassified Balneolaceae; Balneolaceae bacterium;
FBKHJDAB_1827416	K01077	E3.1.3.1, phoA, phoB	alkaline phosphatase [EC:3.1.3.1]	24.5184	35.2188	26.2762	27.0061	65.6487	83.9381	21.6228	6.39798	7.42329	0	cellular organisms; Bacteria; Proteobacteria; Gammaproteobacteria; Oceanospirillales; Halomonadaceae; Halomonas;
FBKHJDAB_1896116	K01077	E3.1.3.1, phoA, phoB	alkaline phosphatase [EC:3.1.3.1]	32.2084	5.80812	7.33336	14.3388	21.2663	45.0593	17.9782	9.0272	12.3442	12.0822	cellular organisms; Bacteria; Proteobacteria; Alphaproteobacteria; Hyphomonadales; Hyphomonadaceae; Hyphomonas; unclassified Hyphomonas; Hyphomonas sp. Mor2;
FBKHJDAB_1931575	K01077	E3.1.3.1, phoA, phoB	alkaline phosphatase [EC:3.1.3.1]	63.2226	72.2385	80.7848	45.8586	100.762	50.7972	46.4632	54.9922	51.044	72.9894	cellular organisms; Bacteria; PVC group; Planctomycetes; Planctomycetia; Pirellulales; Pirellulaceae; Rosistilla; Rosistilla oblonga;
FBKHJDAB_1999507	K01077	E3.1.3.1, phoA, phoB	alkaline phosphatase [EC:3.1.3.1]	192.361	337.518	131.831	186.831	350.888	297.508	215.917	298.683	40.3473	85.028	cellular organisms; Bacteria; Proteobacteria; Gammaproteobacteria; Cellvibrionales; Halieaceae; Halioglobus;
FBKHJDAB_2020418	K01077	E3.1.3.1, phoA, phoB	alkaline phosphatase [EC:3.1.3.1]	29.1372	52.4117	50.5022	41.9955	48.4811	13.2831	79.1759	85.7475	38.3743	44.9502	cellular organisms; Bacteria; Proteobacteria; Gammaproteobacteria; Cellvibrionales; Halieaceae; Halioglobus; Halioglobus pacificus;
Sanman_mawan_bin6_01915	K01077	E3.1.3.1, phoA, phoB	alkaline phosphatase [EC:3.1.3.1]	49.052	37.4092	13.0298	37.154	51.6404	63.4965	24.6836	8.0197	7.97563	0	cellular organisms; Bacteria; FCB group; Bacteroidetes/Chlorobi group; Bacteroidetes;
Sanman_mawan_bin12_02736	K01077	E3.1.3.1, phoA, phoB	alkaline phosphatase [EC:3.1.3.1]	97.2218	149.381	89.5418	101.819	91.3433	121.097	81.5229	44.2235	50.1444	12.5554	cellular organisms; Bacteria;
Sanman_mawan_bin15_01133	K01077	E3.1.3.1, phoA, phoB	alkaline phosphatase [EC:3.1.3.1]	37.9539	32.9377	13.2324	30.8012	46.7785	76.8996	38.7594	13.2969	26.6129	4.1526	cellular organisms; Bacteria; Proteobacteria; Alphaproteobacteria; Maricaulales; Maricaulaceae;
Sanman_mawan_bin40_02160	K01077	E3.1.3.1, phoA, phoB	alkaline phosphatase [EC:3.1.3.1]	284.52	451.797	333.916	521.919	465.041	526.689	530.586	1354.92	690.77	1040.02	cellular organisms; Bacteria; PVC group; Verrucomicrobia; Verrucomicrobiae; Verrucomicrobiales; Akkermansiaceae;
Sanman_mawan_bin87_01021	K01077	E3.1.3.1, phoA, phoB	alkaline phosphatase [EC:3.1.3.1]	17.5318	13.5801	11.4309	6.2085	8.83967	9.68774	13.5871	42.8834	16.3261	11.5091	cellular organisms; Bacteria; FCB group; Bacteroidetes/Chlorobi group; Bacteroidetes; Saprospiria; Saprospirales; Saprospiraceae;
Sanman_mawan_bin156_00791	K01077	E3.1.3.1, phoA, phoB	alkaline phosphatase [EC:3.1.3.1]	0	4.66055	3.92295	1.27842	7.58422	78.1313	0	0	1.20063	2.15444	cellular organisms; Bacteria; FCB group; Bacteroidetes/Chlorobi group; Bacteroidetes; Saprospiria; Saprospirales; Saprospiraceae;
Sanman_mawan_bin179_00543	K01077	E3.1.3.1, phoA, phoB	alkaline phosphatase [EC:3.1.3.1]	342.089	499.17	311.376	419.334	464.178	524.607	521.725	696.662	311.152	320.375	cellular organisms; Bacteria; FCB group; Bacteroidetes/Chlorobi group; Bacteroidetes;
FBKHJDAB_11317	K01113	phoD	alkaline phosphatase D [EC:3.1.3.1]	605.479	859.17	836.924	1381.85	491.12	342.84	488.24	566.725	439.915	475.862	cellular organisms; Bacteria; Terrabacteria group; Cyanobacteria/Melainabacteria group; Cyanobacteria; Synechococcales; Synechococcaceae; Synechococcus; unclassified Synechococcus;
FBKHJDAB_13794	K01113	phoD	alkaline phosphatase D [EC:3.1.3.1]	410.99	576.865	292.395	195.722	585.655	387.338	449.703	126.925	141.891	130.2	cellular organisms; Bacteria; Proteobacteria; Gammaproteobacteria;
FBKHJDAB_18958	K01113	phoD	alkaline phosphatase D [EC:3.1.3.1]	115.385	123.334	135.701	120.343	49.8894	96.1538	140.806	165.871	51.7443	116.064	cellular organisms; Bacteria; FCB group; Bacteroidetes/Chlorobi group; Bacteroidetes; Flavobacteriia; Flavobacteriales; Flavobacteriaceae;
FBKHJDAB_23583	K01113	phoD	alkaline phosphatase D [EC:3.1.3.1]	258.82	298.971	423.208	438.793	53.4172	51.9457	127.495	8.89651	88.136	9.61742	cellular organisms; Bacteria; Terrabacteria group; Cyanobacteria/Melainabacteria group; Cyanobacteria; Synechococcales;
FBKHJDAB_27583	K01113	phoD	alkaline phosphatase D [EC:3.1.3.1]	205.308	439.939	259.657	536.267	473.61	801.321	551.837	611.134	272.273	197.956	cellular organisms; Bacteria; FCB group; Bacteroidetes/Chlorobi group; Bacteroidetes;
FBKHJDAB_32517	K01113	phoD	alkaline phosphatase D [EC:3.1.3.1]	154.388	110.185	42.5878	41.6356	46.1073	39.7028	50.6213	26.9611	19.1167	32.7442	cellular organisms; Bacteria; Proteobacteria;
FBKHJDAB_38725	K01113	phoD	alkaline phosphatase D [EC:3.1.3.1]	598.585	528.088	507.938	535.017	373.34	551.763	433.189	351.76	391.768	158.909	cellular organisms; Bacteria; FCB group; Bacteroidetes/Chlorobi group; Bacteroidetes; Flavobacteriia;
FBKHJDAB_43949	K01113	phoD	alkaline phosphatase D [EC:3.1.3.1]	162.549	171.899	93.0174	132.028	190.22	232.995	145.576	158.486	172.075	69.2472	cellular organisms; Bacteria; FCB group; Bacteroidetes/Chlorobi group; Bacteroidetes;
FBKHJDAB_55975	K01113	phoD	alkaline phosphatase D [EC:3.1.3.1]	168.198	171.762	103.916	83.9243	52.4086	24.8892	241.666	25.4247	12.4449	4.96255	cellular organisms; Bacteria; Proteobacteria;
FBKHJDAB_61176	K01113	phoD	alkaline phosphatase D [EC:3.1.3.1]	289.149	276.947	181.912	158.084	362.631	412.838	191.001	154.973	77.9446	71.0429	cellular organisms; Bacteria; Proteobacteria; Gammaproteobacteria;
FBKHJDAB_71387	K01113	phoD	alkaline phosphatase D [EC:3.1.3.1]	47.9112	43.6791	19.0902	16.5897	22.9643	7.19071	26.4732	16.4124	33.7573	29.1225	cellular organisms; Bacteria; Proteobacteria; Gammaproteobacteria; Alteromonadales; Pseudoalteromonadaceae; Pseudoalteromonas; Pseudoalteromonas atlantica; Pseudoalteromonas atlantica T6c;
FBKHJDAB_75541	K01113	phoD	alkaline phosphatase D [EC:3.1.3.1]	1346.93	1655.12	935.521	1399.16	2321.02	2752.43	1497.59	1530.73	1089.02	792.367	cellular organisms; Bacteria; Proteobacteria; Alphaproteobacteria; Maricaulales; Maricaulaceae; Maricaulis; Maricaulis maris; Maricaulis maris MCS10;
FBKHJDAB_103974	K01113	phoD	alkaline phosphatase D [EC:3.1.3.1]	53.0106	24.333	36.4835	20.024	41.5775	11.3916	35.9478	20.2603	11.7535	2.10908	cellular organisms; Bacteria; FCB group; Bacteroidetes/Chlorobi group; Bacteroidetes; Flavobacteriia; environmental samples <CFB group bacteria,class Flavobacteriia>; uncultured Flavobacteriia bacterium;
FBKHJDAB_104018	K01113	phoD	alkaline phosphatase D [EC:3.1.3.1]	101.481	30.5694	22.0555	38.3332	56.853	20.2499	47.5165	5.17139	10.1252	5.04692	cellular organisms; Bacteria; Proteobacteria; Alphaproteobacteria; Caulobacterales; Caulobacteraceae; Caulobacter; Caulobacter flavus;
FBKHJDAB_105032	K01113	phoD	alkaline phosphatase D [EC:3.1.3.1]	100.541	198.868	77.2591	172.045	126.13	87.3036	198.972	152.469	38.0953	77.788	cellular organisms; Bacteria; Proteobacteria; Gammaproteobacteria; Cellvibrionales; Halieaceae; Aequoribacter; Aequoribacter fuscus;
FBKHJDAB_109284	K01113	phoD	alkaline phosphatase D [EC:3.1.3.1]	344.62	564.74	160.712	496.038	1247.1	1560.88	698.241	1630.74	602.674	845.075	cellular organisms; Bacteria; Proteobacteria; Alphaproteobacteria; Hyphomonadales; Hyphomonadaceae; Hyphomonas; unclassified Hyphomonas; Hyphomonas sp. Mor2;
FBKHJDAB_120755	K01113	phoD	alkaline phosphatase D [EC:3.1.3.1]	37.0891	10.2414	11.0836	13.2437	57.1408	97.0654	21.4083	149.43	32.7909	46.6668	cellular organisms; Bacteria; Proteobacteria; Alphaproteobacteria; Sphingomonadales; Erythrobacteraceae; Erythrobacter/Porphyrobacter group; Erythrobacter; unclassified Erythrobacter; Erythrobacter sp. KY5;
FBKHJDAB_126514	K01113	phoD	alkaline phosphatase D [EC:3.1.3.1]	174.659	243.857	62.2117	120.267	344.92	421.799	306.442	176.526	87.778	78.1763	cellular organisms; Bacteria; PVC group; Planctomycetes; unclassified Planctomycetes;
FBKHJDAB_128194	K01113	phoD	alkaline phosphatase D [EC:3.1.3.1]	196.636	182.923	134.897	238.451	478.915	817.605	207.718	281.79	106.342	74.0838	cellular organisms; Bacteria; FCB group; Bacteroidetes/Chlorobi group; Bacteroidetes; Saprospiria; Saprospirales; Haliscomenobacteraceae; Haliscomenobacter; Haliscomenobacter hydrossis; Haliscomenobacter hydrossis DSM 1100;
FBKHJDAB_132630	K01113	phoD	alkaline phosphatase D [EC:3.1.3.1]	41.4152	23.8664	36.5911	35.0716	11.6515	10.9451	23.026	21.1966	7.90503	13.0029	cellular organisms; Bacteria; Proteobacteria; Gammaproteobacteria;
FBKHJDAB_134023	K01113	phoD	alkaline phosphatase D [EC:3.1.3.1]	650.585	689.796	341.518	524.737	730.788	1013.62	638.257	1166.41	722.843	581.505	cellular organisms; Bacteria; Proteobacteria; Alphaproteobacteria; Maricaulales; Maricaulaceae; Marinicauda; Marinicauda algicola;
FBKHJDAB_134241	K01113	phoD	alkaline phosphatase D [EC:3.1.3.1]	1369.42	1551.28	896.966	1273.22	2446.15	2677.56	1346.86	1409.43	1072.08	660.103	cellular organisms; Bacteria; Proteobacteria; Alphaproteobacteria; Maricaulales; Maricaulaceae; Marinicauda; Marinicauda algicola;
FBKHJDAB_134722	K01113	phoD	alkaline phosphatase D [EC:3.1.3.1]	203.475	155.393	81.0744	54.9549	62.6962	67.337	54.9298	67.2941	30.7682	48.9776	cellular organisms; Bacteria; Proteobacteria;
FBKHJDAB_137302	K01113	phoD	alkaline phosphatase D [EC:3.1.3.1]	251.495	186.086	141.556	167.401	216.678	136.048	145.709	29.7691	109.872	25.6465	cellular organisms; Bacteria; Proteobacteria; Alphaproteobacteria; Rhodobacterales;
FBKHJDAB_149450	K01113	phoD	alkaline phosphatase D [EC:3.1.3.1]	738.313	765.117	330.15	648.049	777.852	1216.12	664.227	1334.66	748.585	674.461	cellular organisms; Bacteria; Proteobacteria; Alphaproteobacteria; Maricaulales; Maricaulaceae; Marinicauda; Marinicauda algicola;
FBKHJDAB_180367	K01113	phoD	alkaline phosphatase D [EC:3.1.3.1]	213.929	172.842	232.959	53.2291	162.55	28.367	225.581	15.0682	27.0439	7.35278	cellular organisms; Bacteria; Proteobacteria; Gammaproteobacteria; Cellvibrionales; Halieaceae;
FBKHJDAB_193198	K01113	phoD	alkaline phosphatase D [EC:3.1.3.1]	94.955	30.8217	402.129	134.217	0	2.74845	27.4649	44.4826	260.041	70.3497	cellular organisms; Bacteria; Proteobacteria; delta/epsilon subdivisions; Epsilonproteobacteria; Campylobacterales; Arcobacteraceae; Arcobacter; Arcobacter ellisii;
FBKHJDAB_198561	K01113	phoD	alkaline phosphatase D [EC:3.1.3.1]	389.283	527.73	286.188	556.019	484.863	592.48	488.837	665.394	258.754	317.941	cellular organisms; Bacteria; FCB group; Bacteroidetes/Chlorobi group; Bacteroidetes;
FBKHJDAB_220463	K01113	phoD	alkaline phosphatase D [EC:3.1.3.1]	42.3416	40.0861	16.871	16.4938	40.7707	17.8728	45.1203	51.9194	32.2713	28.9542	cellular organisms; Bacteria; Proteobacteria; Gammaproteobacteria; Cellvibrionales; Halieaceae; Aequoribacter; Aequoribacter fuscus;
FBKHJDAB_235135	K01113	phoD	alkaline phosphatase D [EC:3.1.3.1]	93.5328	118.844	132.4	65.1992	116.039	97.2485	118.031	26.9048	10.8057	1.61583	cellular organisms; Bacteria; FCB group; Bacteroidetes/Chlorobi group; Bacteroidetes;
FBKHJDAB_245516	K01113	phoD	alkaline phosphatase D [EC:3.1.3.1]	192.26	190.209	157.425	125.071	317.233	166.53	266.34	36.3728	38.6849	9.46596	cellular organisms; Bacteria; Proteobacteria; Betaproteobacteria; Burkholderiales; Comamonadaceae;
FBKHJDAB_250215	K01113	phoD	alkaline phosphatase D [EC:3.1.3.1]	294.736	403.345	185.339	174.122	584.925	539.155	340.872	202.016	159.439	74.2764	cellular organisms; Bacteria; FCB group; Bacteroidetes/Chlorobi group; Bacteroidetes; Flavobacteriia; Flavobacteriales; Flavobacteriaceae;
FBKHJDAB_259451	K01113	phoD	alkaline phosphatase D [EC:3.1.3.1]	53.0804	113.907	38.0697	52.3817	39.2533	71.6986	47.1366	34.2173	37.5432	5.80762	cellular organisms; Bacteria; FCB group; Bacteroidetes/Chlorobi group; Bacteroidetes; Flavobacteriia; Flavobacteriales; Flavobacteriaceae; Flagellimonas;
FBKHJDAB_261773	K01113	phoD	alkaline phosphatase D [EC:3.1.3.1]	243.326	253.001	97.5134	107.387	496.658	582.779	299.762	165.568	140.988	36.0099	cellular organisms; Bacteria; FCB group; Bacteroidetes/Chlorobi group; Bacteroidetes; Flavobacteriia; Flavobacteriales; Flavobacteriaceae;
FBKHJDAB_285426	K01113	phoD	alkaline phosphatase D [EC:3.1.3.1]	338.121	356.764	195.916	382.065	311.36	495.505	394.691	493.728	194.517	236.369	cellular organisms; Bacteria; FCB group; Bacteroidetes/Chlorobi group; Bacteroidetes;
FBKHJDAB_295852	K01113	phoD	alkaline phosphatase D [EC:3.1.3.1]	1201.52	519.071	695.002	304.494	1216.62	1042.33	562.183	170.7	267.779	77.0627	cellular organisms; Bacteria; FCB group; Bacteroidetes/Chlorobi group; Bacteroidetes;
FBKHJDAB_306542	K01113	phoD	alkaline phosphatase D [EC:3.1.3.1]	561.109	666.098	281.65	344.938	1062.68	1136.88	412.246	223.918	232.539	107.196	cellular organisms; Bacteria; Proteobacteria; Gammaproteobacteria; Cellvibrionales; Halieaceae; Kineobactrum; Kineobactrum salinum;
FBKHJDAB_309051	K01113	phoD	alkaline phosphatase D [EC:3.1.3.1]	242.665	418.516	374.391	511.477	292.131	116.248	285.652	204.039	145.208	221.048	cellular organisms; Bacteria; Terrabacteria group; Cyanobacteria/Melainabacteria group; Cyanobacteria; Synechococcales; Synechococcaceae; Synechococcus; unclassified Synechococcus; Synechococcus sp. WH 7803;
FBKHJDAB_329842	K01113	phoD	alkaline phosphatase D [EC:3.1.3.1]	107.435	143.321	46.6989	60.873	154.985	211.081	111.016	79.3842	44.068	14.9604	cellular organisms; Bacteria; FCB group; Bacteroidetes/Chlorobi group; Bacteroidetes; Flavobacteriia; Flavobacteriales; Flavobacteriaceae;
FBKHJDAB_331563	K01113	phoD	alkaline phosphatase D [EC:3.1.3.1]	78.0242	121.665	104.239	139.453	25.4556	17.0486	32.6057	3.8591	16.7908	8.03461	cellular organisms; Bacteria; Terrabacteria group; Cyanobacteria/Melainabacteria group; Cyanobacteria; Synechococcales; Synechococcaceae; Synechococcus; unclassified Synechococcus;
FBKHJDAB_335890	K01113	phoD	alkaline phosphatase D [EC:3.1.3.1]	152.201	128.765	81.2895	80.7335	109.261	78.7354	74.1932	42.2044	26.0636	10.6293	cellular organisms; Bacteria; FCB group; Bacteroidetes/Chlorobi group; Bacteroidetes; Flavobacteriia; Flavobacteriales; Flavobacteriaceae;
FBKHJDAB_371732	K01113	phoD	alkaline phosphatase D [EC:3.1.3.1]	60.6196	126.793	30.3327	61.5057	59.9451	21.4227	64.5977	22.5218	21.6613	24.0621	cellular organisms; Bacteria; Proteobacteria; Gammaproteobacteria; Cellvibrionales; Halieaceae; Aequoribacter; Aequoribacter fuscus;
FBKHJDAB_379608	K01113	phoD	alkaline phosphatase D [EC:3.1.3.1]	64.0866	63.7064	63.1997	48.6805	25.1772	14.6079	71.7069	47.1499	70.3362	18.9319	cellular organisms; Bacteria; Proteobacteria; Alphaproteobacteria; Maricaulales; Maricaulaceae; Maricaulis; Maricaulis maris; Maricaulis maris MCS10;
FBKHJDAB_389241	K01113	phoD	alkaline phosphatase D [EC:3.1.3.1]	127.526	119.123	209.348	170.887	47.1531	25.8385	101.468	37.1721	34.835	11.1623	cellular organisms; Bacteria; Proteobacteria; Gammaproteobacteria;
FBKHJDAB_399492	K01113	phoD	alkaline phosphatase D [EC:3.1.3.1]	530.942	641.117	577.655	744.318	429.077	631.284	586.114	379.599	391.969	158.621	cellular organisms; Bacteria; FCB group; Bacteroidetes/Chlorobi group; Bacteroidetes; Flavobacteriia;
FBKHJDAB_404858	K01113	phoD	alkaline phosphatase D [EC:3.1.3.1]	152.606	209.861	102.527	124.1	143.126	78.9928	213.663	84.2946	39.9363	65.8127	cellular organisms; Bacteria; Proteobacteria; Alphaproteobacteria; Sphingomonadales; Sphingomonadaceae; Novosphingobium; Novosphingobium ginsenosidimutans;
FBKHJDAB_405141	K01113	phoD	alkaline phosphatase D [EC:3.1.3.1]	56.4555	78.502	31.6331	27.4896	37.509	32.1711	97.7606	29.6682	12.9085	12.7398	cellular organisms; Bacteria; FCB group; Bacteroidetes/Chlorobi group; Bacteroidetes; Flavobacteriia; Flavobacteriales; Flavobacteriaceae;
FBKHJDAB_441418	K01113	phoD	alkaline phosphatase D [EC:3.1.3.1]	109.599	109.014	34.8251	72.4164	126.96	84.3274	69.4835	104.985	54.8143	121.128	cellular organisms; Bacteria; PVC group; Planctomycetes;
FBKHJDAB_465395	K01113	phoD	alkaline phosphatase D [EC:3.1.3.1]	439.167	391.693	137.827	200.797	528.216	274.845	377.642	94.0977	110.418	93.5027	cellular organisms; Bacteria; Proteobacteria; Alphaproteobacteria;
FBKHJDAB_465460	K01113	phoD	alkaline phosphatase D [EC:3.1.3.1]	459.283	618.949	196.072	238.242	602.172	367.954	489.424	120.188	158.594	93.0669	cellular organisms; Bacteria; Proteobacteria; Alphaproteobacteria;
FBKHJDAB_487615	K01113	phoD	alkaline phosphatase D [EC:3.1.3.1]	174.891	247.827	87.6683	168.779	389.041	443.511	325.843	219.156	101.545	59.9978	cellular organisms; Bacteria; PVC group; Planctomycetes; unclassified Planctomycetes;
FBKHJDAB_507620	K01113	phoD	alkaline phosphatase D [EC:3.1.3.1]	849.859	1131.74	661.525	1208.74	1155.29	1586.87	998.157	2191.68	879.152	1134.81	cellular organisms; Bacteria; FCB group; Bacteroidetes/Chlorobi group; Bacteroidetes; Flavobacteriia; Flavobacteriales;
FBKHJDAB_513945	K01113	phoD	alkaline phosphatase D [EC:3.1.3.1]	320.616	341.074	357.334	394.902	263.412	149.688	339.528	498.39	533.666	925.415	cellular organisms; Bacteria; Terrabacteria group; Cyanobacteria/Melainabacteria group; Cyanobacteria; Synechococcales; Synechococcaceae; Synechococcus; unclassified Synechococcus;
FBKHJDAB_526348	K01113	phoD	alkaline phosphatase D [EC:3.1.3.1]	19.5113	44.8604	61.6388	49.9458	45.0897	53.6512	37.1281	16.4056	8.15771	5.4894	cellular organisms; Bacteria; PVC group; Verrucomicrobia; Opitutae; Puniceicoccales; Puniceicoccaceae; Coraliomargarita; Coraliomargarita akajimensis; Coraliomargarita akajimensis DSM 45221;
FBKHJDAB_533349	K01113	phoD	alkaline phosphatase D [EC:3.1.3.1]	25.7611	20.1473	87.0248	45.3756	3.10605	4.53872	13.129	2.82529	2.45854	2.94111	cellular organisms;
FBKHJDAB_543936	K01113	phoD	alkaline phosphatase D [EC:3.1.3.1]	320.408	362.528	248.067	493.836	434.236	471.498	456.172	559.257	208.387	275.891	cellular organisms; Bacteria; FCB group; Bacteroidetes/Chlorobi group; Bacteroidetes; Flavobacteriia; Flavobacteriales; Flavobacteriaceae;
FBKHJDAB_549623	K01113	phoD	alkaline phosphatase D [EC:3.1.3.1]	272.652	405.145	286.564	489.509	392.935	574.177	478.903	1166.72	574.394	894.469	cellular organisms; Bacteria; PVC group; Verrucomicrobia; Verrucomicrobiae; Verrucomicrobiales; Verrucomicrobiaceae; Luteolibacter; Luteolibacter ambystomatis;
FBKHJDAB_565003	K01113	phoD	alkaline phosphatase D [EC:3.1.3.1]	419.946	730.821	278.287	646.533	274.925	220.051	531.783	193.877	115.734	141.132	cellular organisms; Bacteria; Proteobacteria;
FBKHJDAB_570177	K01113	phoD	alkaline phosphatase D [EC:3.1.3.1]	25.6635	39.9156	74.5008	24.2784	3.38898	0	44.9283	0	8.04748	8.42367	cellular organisms; Bacteria; environmental samples <bacteria,superkingdom Bacteria>; uncultured marine bacterium EB0_39H12;
FBKHJDAB_575312	K01113	phoD	alkaline phosphatase D [EC:3.1.3.1]	151.265	263.055	134.649	98.6245	283.62	395.603	221.782	66.7509	37.6774	15.4938	cellular organisms; Bacteria; FCB group; Bacteroidetes/Chlorobi group; Bacteroidetes;
FBKHJDAB_575963	K01113	phoD	alkaline phosphatase D [EC:3.1.3.1]	35.7041	46.8868	88.1111	20.638	0	2.33359	31.9106	1.93683	7.58436	0	cellular organisms; Bacteria; Proteobacteria; Gammaproteobacteria;
FBKHJDAB_593609	K01113	phoD	alkaline phosphatase D [EC:3.1.3.1]	610.425	873.582	437.425	849.146	1281.63	1661.85	919.418	397.876	383.159	171.888	cellular organisms; Bacteria; PVC group; Planctomycetes; Phycisphaerae; Phycisphaerales;
FBKHJDAB_595736	K01113	phoD	alkaline phosphatase D [EC:3.1.3.1]	241.606	241.806	122.594	127.536	288.97	200.805	225.936	275.287	158.018	463.522	cellular organisms; Bacteria; PVC group; Planctomycetes; Planctomycetia; Planctomycetales; Planctomycetaceae;
FBKHJDAB_598173	K01113	phoD	alkaline phosphatase D [EC:3.1.3.1]	459.401	583.045	303.759	315.638	671.267	889.581	589.772	346.736	282.538	144.261	cellular organisms; Bacteria; FCB group; Bacteroidetes/Chlorobi group; Bacteroidetes;
FBKHJDAB_620386	K01113	phoD	alkaline phosphatase D [EC:3.1.3.1]	624.125	685.995	363.925	539.613	616.33	976.179	665.084	1146.84	795.255	664.546	cellular organisms; Bacteria; Proteobacteria; Alphaproteobacteria; Maricaulales; Maricaulaceae; Marinicauda; Marinicauda algicola;
FBKHJDAB_627710	K01113	phoD	alkaline phosphatase D [EC:3.1.3.1]	207.185	190.474	130.993	124.062	286.486	166.526	173.341	247.632	160.363	336.655	cellular organisms; Bacteria; PVC group; Planctomycetes; Planctomycetia; Pirellulales; Pirellulaceae; Stieleria; Stieleria neptunia;
FBKHJDAB_660452	K01113	phoD	alkaline phosphatase D [EC:3.1.3.1]	49.643	69.6275	61.5384	30.0813	25.4939	16.7639	50.9416	4.6379	14.7981	3.62102	cellular organisms; Bacteria; PVC group; Verrucomicrobia; Opitutae; Puniceicoccales; Puniceicoccaceae; Coraliomargarita; Coraliomargarita akajimensis; Coraliomargarita akajimensis DSM 45221;
FBKHJDAB_665537	K01113	phoD	alkaline phosphatase D [EC:3.1.3.1]	47.2674	75.4349	85.5587	98.9019	16.2289	20.5221	53.2476	17.033	16.7982	15.0716	cellular organisms; Bacteria; FCB group; Bacteroidetes/Chlorobi group; Bacteroidetes; Flavobacteriia; environmental samples <CFB group bacteria,class Flavobacteriia>; uncultured Flavobacteriia bacterium;
FBKHJDAB_678070	K01113	phoD	alkaline phosphatase D [EC:3.1.3.1]	48.2403	59.723	46.5747	59.2657	29.1566	54.5095	35.5888	49.922	9.50287	19.4882	cellular organisms; Bacteria; FCB group; Bacteroidetes/Chlorobi group; Bacteroidetes; Flavobacteriia; Flavobacteriales; Flavobacteriaceae; Flavobacterium; unclassified Flavobacterium; Flavobacterium sp. CS20;
FBKHJDAB_679268	K01113	phoD	alkaline phosphatase D [EC:3.1.3.1]	9.16554	26.0319	124.898	24.2784	0	3.71412	5.86022	0	2.68249	0	cellular organisms; Bacteria; FCB group; Bacteroidetes/Chlorobi group; Bacteroidetes; Flavobacteriia; Flavobacteriales; Flavobacteriaceae;
FBKHJDAB_685363	K01113	phoD	alkaline phosphatase D [EC:3.1.3.1]	265.476	299.359	157.657	125.15	587.712	602.984	218.029	211.844	101.452	64.3826	cellular organisms; Bacteria; Proteobacteria; Alphaproteobacteria; Hyphomicrobiales;
FBKHJDAB_691510	K01113	phoD	alkaline phosphatase D [EC:3.1.3.1]	3.55933	25.2729	59.5649	13.865	9.87054	3.60584	34.1362	0	24.7407	9.34638	cellular organisms; Bacteria; PVC group; Planctomycetes; Planctomycetia;
FBKHJDAB_702313	K01113	phoD	alkaline phosphatase D [EC:3.1.3.1]	781.572	734.537	428.255	382.235	1392.21	1501.5	571.453	375.112	264.641	158.792	cellular organisms; Bacteria; Proteobacteria; Gammaproteobacteria;
FBKHJDAB_703466	K01113	phoD	alkaline phosphatase D [EC:3.1.3.1]	280.685	366.291	281.466	558.655	414.82	635.254	465.93	1171.78	544.326	926.907	cellular organisms; Bacteria; PVC group; Verrucomicrobia; Verrucomicrobiae; Verrucomicrobiales; Verrucomicrobiaceae; Luteolibacter;
FBKHJDAB_704416	K01113	phoD	alkaline phosphatase D [EC:3.1.3.1]	434.724	452.723	233.841	218.734	1019.7	983.569	318.486	187.332	186.871	112.964	cellular organisms; Bacteria; Proteobacteria;
FBKHJDAB_722759	K01113	phoD	alkaline phosphatase D [EC:3.1.3.1]	1408.86	1189.72	1795.96	2776.7	676.367	652.207	758.899	1940.12	1902.66	1431.39	cellular organisms; Bacteria; Terrabacteria group; Cyanobacteria/Melainabacteria group; Cyanobacteria; Synechococcales; Synechococcaceae; Synechococcus; unclassified Synechococcus;
FBKHJDAB_730681	K01113	phoD	alkaline phosphatase D [EC:3.1.3.1]	138.378	138.402	158.74	197.357	31.9785	38.4381	96.324	39.4094	30.2111	9.52365	cellular organisms; Bacteria; Proteobacteria; Gammaproteobacteria; Cellvibrionales; Halieaceae; Halioglobus;
FBKHJDAB_734857	K01113	phoD	alkaline phosphatase D [EC:3.1.3.1]	58.3885	42.7149	12.6899	82.708	112.853	139.812	39.5947	185.22	52.431	104.537	cellular organisms; Bacteria; Proteobacteria; Alphaproteobacteria; Sphingomonadales; Erythrobacteraceae; Erythrobacter/Porphyrobacter group;
FBKHJDAB_737845	K01113	phoD	alkaline phosphatase D [EC:3.1.3.1]	214.693	229.625	141.495	170.88	343.28	210.444	227.546	332.741	163.879	450.245	cellular organisms; Bacteria; PVC group; Planctomycetes; Planctomycetia;
FBKHJDAB_747363	K01113	phoD	alkaline phosphatase D [EC:3.1.3.1]	176.554	195.6	242.475	83.4078	222.234	218.819	206.153	42.6401	38.4793	4.93201	cellular organisms; Bacteria; Proteobacteria; Alphaproteobacteria; Hyphomicrobiales; Methylobacteriaceae; Microvirga; unclassified Microvirga; Microvirga sp. VF16;
FBKHJDAB_770446	K01113	phoD	alkaline phosphatase D [EC:3.1.3.1]	0	12.8205	36.1099	193.15	12.5178	28.4929	41.0716	20.145	104.418	49.236	cellular organisms; Bacteria; Proteobacteria; Gammaproteobacteria; Alteromonadales;
FBKHJDAB_779041	K01113	phoD	alkaline phosphatase D [EC:3.1.3.1]	255.382	139.001	227.623	103.988	246.763	223.562	153.613	41.1506	58.5964	26.2867	cellular organisms; Bacteria; FCB group; Bacteroidetes/Chlorobi group; Bacteroidetes;
FBKHJDAB_805769	K01113	phoD	alkaline phosphatase D [EC:3.1.3.1]	99.6243	149.193	38.9735	80.4378	149.02	133.956	100.371	123.365	7.95195	29.7274	cellular organisms; Bacteria; Proteobacteria; Alphaproteobacteria; Sphingomonadales; Sphingomonadaceae; Novosphingobium; Novosphingobium ginsenosidimutans;
FBKHJDAB_819322	K01113	phoD	alkaline phosphatase D [EC:3.1.3.1]	110.735	120.561	72.8015	148.818	140.747	256.615	160.777	203.675	130.648	74.5114	cellular organisms; Bacteria; FCB group; Bacteroidetes/Chlorobi group; Bacteroidetes;
FBKHJDAB_838795	K01113	phoD	alkaline phosphatase D [EC:3.1.3.1]	219.681	419.367	275.51	478.377	322.913	549.082	487.384	1087.08	490.113	835.732	cellular organisms; Bacteria; PVC group; Verrucomicrobia; Verrucomicrobiae; Verrucomicrobiales; Verrucomicrobiaceae; Luteolibacter;
FBKHJDAB_855589	K01113	phoD	alkaline phosphatase D [EC:3.1.3.1]	27.6499	32.2178	55.9329	26.5127	11.7965	0	4.53299	12.5185	3.11244	0	cellular organisms; Bacteria; Proteobacteria; Alphaproteobacteria; Caulobacterales; Caulobacteraceae; Phenylobacterium; Phenylobacterium parvum;
FBKHJDAB_856298	K01113	phoD	alkaline phosphatase D [EC:3.1.3.1]	333.699	260.444	95.3435	133.16	403.262	483.177	152.647	95.8086	113.147	38.4697	cellular organisms; Bacteria; Proteobacteria; delta/epsilon subdivisions; Deltaproteobacteria; Myxococcales; Sorangiineae; Polyangiaceae; Sorangium; Sorangium cellulosum;
FBKHJDAB_909917	K01113	phoD	alkaline phosphatase D [EC:3.1.3.1]	34.9213	121.665	81.8165	77.2666	100.716	138.68	86.3343	104.531	64.389	36.6797	cellular organisms; Bacteria; FCB group; Bacteroidetes/Chlorobi group; Bacteroidetes; Flavobacteriia; Flavobacteriales; unclassified Flavobacteriales; Flavobacteriales bacterium;
FBKHJDAB_916809	K01113	phoD	alkaline phosphatase D [EC:3.1.3.1]	95.7966	165.569	70.5703	153.606	80.3152	55.295	119.889	309.08	107.584	163.069	cellular organisms; Bacteria; Proteobacteria;
FBKHJDAB_921786	K01113	phoD	alkaline phosphatase D [EC:3.1.3.1]	100.973	160.771	100.581	207.392	63.639	116.241	120.641	297.151	87.3121	99.4283	cellular organisms; Bacteria; FCB group; Bacteroidetes/Chlorobi group; Bacteroidetes; Flavobacteriia; Flavobacteriales; Flavobacteriaceae;
FBKHJDAB_923126	K01113	phoD	alkaline phosphatase D [EC:3.1.3.1]	217.955	343.199	134.295	222.322	659.81	760.292	434.986	157.442	103.575	46.7104	cellular organisms; Bacteria; PVC group; Planctomycetes;
FBKHJDAB_923336	K01113	phoD	alkaline phosphatase D [EC:3.1.3.1]	44.8018	45.0662	16.7355	33.8135	54.3559	100.703	25.3629	96.5306	33.8049	15.6246	cellular organisms; Bacteria; FCB group; Bacteroidetes/Chlorobi group; Bacteroidetes; Flavobacteriia; Flavobacteriales; Schleiferiaceae; Croceimicrobium; Croceimicrobium hydrocarbonivorans;
FBKHJDAB_931824	K01113	phoD	alkaline phosphatase D [EC:3.1.3.1]	88.4674	102.181	35.9547	67.5449	157.013	252.738	88.6167	120.505	115.219	60.3993	cellular organisms; Bacteria; FCB group; Bacteroidetes/Chlorobi group; Bacteroidetes; Flavobacteriia; Flavobacteriales; Flavobacteriaceae;
FBKHJDAB_931911	K01113	phoD	alkaline phosphatase D [EC:3.1.3.1]	22.7488	21.5369	13.5963	11.8154	63.0856	19.205	52.5236	54.1952	24.9672	19.9118	cellular organisms; Bacteria; PVC group; Planctomycetes; Planctomycetia; Pirellulales; Pirellulaceae; Rosistilla; Rosistilla oblonga;
FBKHJDAB_932528	K01113	phoD	alkaline phosphatase D [EC:3.1.3.1]	14.8642	29.083	11.8453	33.1973	61.373	51.1988	63.3589	107.485	39.8781	140.514	cellular organisms; Bacteria; PVC group; Planctomycetes; Planctomycetia; Planctomycetales; Planctomycetaceae; Fuerstiella; Fuerstiella marisgermanici;
FBKHJDAB_934971	K01113	phoD	alkaline phosphatase D [EC:3.1.3.1]	136.662	115.582	63.1654	49.6865	338.559	332.275	83.495	75.0739	31.9977	26.3163	cellular organisms; Bacteria; Proteobacteria; Alphaproteobacteria; Hyphomicrobiales; Methylobacteriaceae; Microvirga; unclassified Microvirga; Microvirga sp. VF16;
FBKHJDAB_935494	K01113	phoD	alkaline phosphatase D [EC:3.1.3.1]	13.9526	9.90699	2.7797	9.05849	34.3933	58.8953	17.3462	252.231	77.4167	187.006	cellular organisms; Bacteria; PVC group; Planctomycetes; unclassified Planctomycetes; Planctomycetes bacterium TBK1r;
FBKHJDAB_941159	K01113	phoD	alkaline phosphatase D [EC:3.1.3.1]	178.226	348.713	95.8691	141.167	604.08	738.771	498.546	169.838	92.3697	31.2001	cellular organisms; Bacteria; PVC group; Planctomycetes; Planctomycetia; Planctomycetales; unclassified Planctomycetales; Planctomycetales bacterium zrk34;
FBKHJDAB_941494	K01113	phoD	alkaline phosphatase D [EC:3.1.3.1]	20.8281	13.6514	26.812	32.4537	84.4177	133.094	58.0485	530.773	130.122	383.898	cellular organisms; Bacteria; PVC group; Planctomycetes; Planctomycetia;
FBKHJDAB_948410	K01113	phoD	alkaline phosphatase D [EC:3.1.3.1]	16.1062	22.8723	23.103	32.6249	71.4638	146.85	58.3548	543.054	119.024	437.732	cellular organisms; Bacteria; PVC group; Verrucomicrobia; Verrucomicrobiae; Verrucomicrobiales;
FBKHJDAB_948809	K01113	phoD	alkaline phosphatase D [EC:3.1.3.1]	31.4292	33.7223	35.0642	39.1774	105.235	169.813	75.9146	270.137	67.4551	153.596	cellular organisms; Bacteria; PVC group; Verrucomicrobia; Verrucomicrobiae; Verrucomicrobiales;
FBKHJDAB_951728	K01113	phoD	alkaline phosphatase D [EC:3.1.3.1]	78.8985	82.5583	56.2557	42.0573	67.8143	53.2862	67.851	83.7976	37.4727	16.3562	cellular organisms; Bacteria; FCB group; Bacteroidetes/Chlorobi group; Bacteroidetes; Flavobacteriia; environmental samples <CFB group bacteria,class Flavobacteriia>; uncultured Flavobacteriia bacterium;
FBKHJDAB_958080	K01113	phoD	alkaline phosphatase D [EC:3.1.3.1]	10.5065	16.9095	10.0471	27.0118	37.8767	19.1587	24.6311	73.3229	44.5866	41.3831	cellular organisms; Bacteria; PVC group; Planctomycetes;
FBKHJDAB_970571	K01113	phoD	alkaline phosphatase D [EC:3.1.3.1]	53.6036	81.8185	11.7689	50.2844	100.112	164.02	89.7622	141.652	59.2311	88.332	cellular organisms; Bacteria; Proteobacteria; Alphaproteobacteria; Sphingomonadales; Erythrobacteraceae; Altererythrobacter; Altererythrobacter ishigakiensis;
FBKHJDAB_970838	K01113	phoD	alkaline phosphatase D [EC:3.1.3.1]	37.1563	38.5272	4.22997	41.354	111.218	68.1137	65.9912	239.522	71.2027	140.544	cellular organisms; Bacteria; PVC group; Planctomycetes;
FBKHJDAB_980377	K01113	phoD	alkaline phosphatase D [EC:3.1.3.1]	47.8044	60.924	28.5714	57.2977	95.1774	184.403	117.557	208.705	82.0624	114.666	cellular organisms; Bacteria; FCB group; Bacteroidetes/Chlorobi group; Bacteroidetes; Flavobacteriia; Flavobacteriales; Cryomorphaceae; unclassified Cryomorphaceae; Cryomorphaceae bacterium;
FBKHJDAB_981315	K01113	phoD	alkaline phosphatase D [EC:3.1.3.1]	63.5124	35.0753	16.871	26.1152	16.3083	25.022	56.4003	40.0521	10.3268	4.63267	cellular organisms; Bacteria; FCB group; Bacteroidetes/Chlorobi group; Bacteroidetes; Flavobacteriia; Flavobacteriales; Flavobacteriaceae;
FBKHJDAB_983817	K01113	phoD	alkaline phosphatase D [EC:3.1.3.1]	4.15255	11.794	6.61832	7.54874	67.8143	47.6771	22.1253	62.8482	22.2811	9.99544	cellular organisms; Bacteria; FCB group; Bacteroidetes/Chlorobi group; Bacteroidetes; Flavobacteriia; Flavobacteriales; Flavobacteriaceae;
FBKHJDAB_987092	K01113	phoD	alkaline phosphatase D [EC:3.1.3.1]	51.3312	38.0894	13.2667	46.4763	93.6168	94.1655	94.6159	152.812	98.4627	76.5023	cellular organisms; Bacteria; FCB group; Bacteroidetes/Chlorobi group; Bacteroidetes; Flavobacteriia; Flavobacteriales; Cryomorphaceae; unclassified Cryomorphaceae; Cryomorphaceae bacterium;
FBKHJDAB_995196	K01113	phoD	alkaline phosphatase D [EC:3.1.3.1]	19.6167	27.3113	12.414	70.122	69.3332	46.76	40.5784	91.2031	68.3883	208.317	cellular organisms; Bacteria; PVC group; Planctomycetes; Planctomycetia; Planctomycetales; Planctomycetaceae;
FBKHJDAB_1001213	K01113	phoD	alkaline phosphatase D [EC:3.1.3.1]	117.227	207.967	45.4465	145.633	256.751	477.174	195.821	362.301	50.2271	60.3169	cellular organisms; Bacteria; Proteobacteria; Alphaproteobacteria; Hyphomonadales; Hyphomonadaceae; Hyphomonas; unclassified Hyphomonas; Hyphomonas sp. Mor2;
FBKHJDAB_1009859	K01113	phoD	alkaline phosphatase D [EC:3.1.3.1]	94.2933	87.7042	41.5259	63.1517	181.972	184.347	190.386	166.914	99.2522	100.996	cellular organisms; Bacteria;
FBKHJDAB_1014563	K01113	phoD	alkaline phosphatase D [EC:3.1.3.1]	9.15637	4.33431	9.12087	7.13356	9.87465	9.27601	13.0097	29.5124	3.34976	10.0181	cellular organisms; Bacteria; PVC group; Planctomycetes; unclassified Planctomycetes; Planctomycetes bacterium Pan216;
FBKHJDAB_1017976	K01113	phoD	alkaline phosphatase D [EC:3.1.3.1]	25.4344	28.0927	6.7562	7.70601	33.9605	31.4926	52.7013	78.4147	19.6437	48.2355	cellular organisms; Bacteria; PVC group; Planctomycetes; Phycisphaerae; Phycisphaerales; Phycisphaeraceae; unclassified Phycisphaeraceae; Phycisphaeraceae bacterium;
FBKHJDAB_1022245	K01113	phoD	alkaline phosphatase D [EC:3.1.3.1]	3.22124	32.0213	9.62625	22.5865	40.1983	29.37	25.7447	69.0666	9.42765	33.8344	cellular organisms; Bacteria; PVC group; Verrucomicrobia; Verrucomicrobiae; Verrucomicrobiales; Verrucomicrobiaceae; Luteolibacter; Luteolibacter luteus;
FBKHJDAB_1034858	K01113	phoD	alkaline phosphatase D [EC:3.1.3.1]	52.1217	40.8047	15.5759	47.6352	116.745	120.837	91.8582	283.178	89.4736	207.272	cellular organisms; Bacteria; PVC group; Planctomycetes; Planctomycetia; Pirellulales; Pirellulaceae; Lignipirellula; Lignipirellula cremea;
FBKHJDAB_1036754	K01113	phoD	alkaline phosphatase D [EC:3.1.3.1]	124.545	208.163	42.2731	148.541	265.788	467.305	157.296	396.904	42.7509	81.7602	cellular organisms; Bacteria; Proteobacteria; Alphaproteobacteria; Hyphomonadales; Hyphomonadaceae; Hyphomonas; unclassified Hyphomonas; Hyphomonas sp. Mor2;
FBKHJDAB_1037379	K01113	phoD	alkaline phosphatase D [EC:3.1.3.1]	4.60698	13.0847	19.2743	16.1515	43.6507	35.0038	15.9553	67.7891	18.5396	34.78	cellular organisms; Bacteria; PVC group; Planctomycetes; unclassified Planctomycetes; Planctomycetes bacterium SV_7m_r;
FBKHJDAB_1039725	K01113	phoD	alkaline phosphatase D [EC:3.1.3.1]	31.231	22.8475	13.5753	18.8016	32.8061	34.5154	25.7168	68.0369	32.1993	31.6853	cellular organisms; Bacteria; FCB group; Bacteroidetes/Chlorobi group; Bacteroidetes; Flavobacteriia; Flavobacteriales; unclassified Flavobacteriales; Flavobacteriales bacterium;
FBKHJDAB_1043485	K01113	phoD	alkaline phosphatase D [EC:3.1.3.1]	32.078	59.8451	15.7888	43.3674	81.9799	151.016	40.2154	89.6421	33.1352	31.5874	cellular organisms; Bacteria; FCB group; Bacteroidetes/Chlorobi group; Bacteroidetes;
FBKHJDAB_1053860	K01113	phoD	alkaline phosphatase D [EC:3.1.3.1]	3.33565	26.8427	3.98727	2.59875	60.1267	20.2754	28.4365	51.887	28.0672	20.8027	cellular organisms; Bacteria; Proteobacteria;
FBKHJDAB_1053872	K01113	phoD	alkaline phosphatase D [EC:3.1.3.1]	6.89746	6.53003	4.12243	14.7776	7.96985	19.2158	16.5377	43.4966	15.1402	12.4519	cellular organisms; Bacteria; PVC group; Planctomycetes; unclassified Planctomycetes; Planctomycetes bacterium Poly30;
FBKHJDAB_1055014	K01113	phoD	alkaline phosphatase D [EC:3.1.3.1]	28.3655	38.6704	5.42505	29.1707	63.9781	134.485	55.6176	517.076	140.3	449.886	cellular organisms; Bacteria; PVC group;
FBKHJDAB_1058368	K01113	phoD	alkaline phosphatase D [EC:3.1.3.1]	25.0387	44.1401	15.481	39.0143	89.3886	82.2202	35.8825	81.3086	22.7424	38.5423	cellular organisms; Bacteria; FCB group; Bacteroidetes/Chlorobi group; Bacteroidetes; Cytophagia; Cytophagales; Hymenobacteraceae; Hymenobacter;
FBKHJDAB_1067504	K01113	phoD	alkaline phosphatase D [EC:3.1.3.1]	13.7531	0	30.3502	24.7264	55.742	33.2243	67.6414	57.8196	21.6738	44.448	cellular organisms; Bacteria; Proteobacteria; Gammaproteobacteria; Pseudomonadales; Pseudomonadaceae; Pseudomonas;
FBKHJDAB_1068734	K01113	phoD	alkaline phosphatase D [EC:3.1.3.1]	23.9696	40.8469	15.281	53.5329	35.4513	100.369	51.0851	91.3657	39.7528	23.0785	cellular organisms; Bacteria; Proteobacteria; Alphaproteobacteria; Sphingomonadales; Erythrobacteraceae; Altererythrobacter; Altererythrobacter ishigakiensis;
FBKHJDAB_1080758	K01113	phoD	alkaline phosphatase D [EC:3.1.3.1]	24.8815	27.482	21.8108	27.1386	76.6665	105.868	49.4934	81.5916	39.4446	26.1343	cellular organisms; Bacteria; FCB group; Bacteroidetes/Chlorobi group; Bacteroidetes; Cytophagia; Cytophagales; Hymenobacteraceae;
FBKHJDAB_1081359	K01113	phoD	alkaline phosphatase D [EC:3.1.3.1]	18.8403	0	9.00827	2.93562	50.5053	91.6149	20.0767	36.4352	20.6775	12.3681	Not assigned;
FBKHJDAB_1086738	K01113	phoD	alkaline phosphatase D [EC:3.1.3.1]	106.791	177.242	75.6461	128.394	227.9	277.813	172.807	325.915	60.7732	161.848	cellular organisms; Bacteria; FCB group; Bacteroidetes/Chlorobi group; Bacteroidetes; Cytophagia; Cytophagales;
FBKHJDAB_1102729	K01113	phoD	alkaline phosphatase D [EC:3.1.3.1]	12.8704	34.8137	8.7912	20.0542	23.7943	39.1157	9.79644	89.6659	34.9774	16.8981	cellular organisms; Bacteria; Proteobacteria; Alphaproteobacteria; Maricaulales; Maricaulaceae; Maricaulis; Maricaulis maris; Maricaulis maris MCS10;
FBKHJDAB_1106599	K01113	phoD	alkaline phosphatase D [EC:3.1.3.1]	30.6918	31.4782	11.21	37.8597	85.9008	138.19	52.6929	103.942	33.6847	59.3254	cellular organisms; Bacteria;
FBKHJDAB_1106940	K01113	phoD	alkaline phosphatase D [EC:3.1.3.1]	111.984	123.689	60.3683	87.245	147.156	155.712	91.255	172.625	106.839	44.6853	cellular organisms; Bacteria; FCB group; Bacteroidetes/Chlorobi group; Bacteroidetes;
FBKHJDAB_1127037	K01113	phoD	alkaline phosphatase D [EC:3.1.3.1]	6.01404	0	0	4.68543	4.16945	3.04631	0	2.52838	44.0034	5.92206	cellular organisms; Eukaryota; Sar; Stramenopiles; Ochrophyta; Bacillariophyta; Coscinodiscophyceae; Thalassiosirophycidae; Thalassiosirales; Thalassiosiraceae; Thalassiosira; Thalassiosira pseudonana; Thalassiosira pseudonana CCMP1335;
FBKHJDAB_1128356	K01113	phoD	alkaline phosphatase D [EC:3.1.3.1]	61.0425	39.4028	117.742	63.7697	44.8848	32.3255	50.2647	34.995	281.177	124.771	cellular organisms; Bacteria; PVC group; Verrucomicrobia; Opitutae; Puniceicoccales; Puniceicoccaceae; Coraliomargarita; Coraliomargarita akajimensis; Coraliomargarita akajimensis DSM 45221;
FBKHJDAB_1132282	K01113	phoD	alkaline phosphatase D [EC:3.1.3.1]	5.53673	2.6209	13.2366	2.15678	2.55903	0	28.0254	4.65542	180.274	44.5251	cellular organisms; Bacteria; Proteobacteria;
FBKHJDAB_1134990	K01113	phoD	alkaline phosphatase D [EC:3.1.3.1]	6.08397	0.95998	1.21208	1.57997	5.62391	8.21795	0	8.52592	64.5469	3.99395	cellular organisms; Bacteria; Proteobacteria; Gammaproteobacteria; Alteromonadales; Pseudoalteromonadaceae; Pseudoalteromonas; Pseudoalteromonas viridis;
FBKHJDAB_1145554	K01113	phoD	alkaline phosphatase D [EC:3.1.3.1]	39.5951	80.1782	40.7563	62.5526	117.937	198.334	75.0108	306.106	90.1317	133.575	cellular organisms; Bacteria; Proteobacteria; Alphaproteobacteria; Sphingomonadales; Erythrobacteraceae; Erythrobacter/Porphyrobacter group;
FBKHJDAB_1153486	K01113	phoD	alkaline phosphatase D [EC:3.1.3.1]	407.41	504.689	212.958	521.837	395.752	472.895	420.902	317.014	147.531	187.67	cellular organisms; Bacteria; FCB group; Bacteroidetes/Chlorobi group; Bacteroidetes; Flavobacteriia; Flavobacteriales;
FBKHJDAB_1154882	K01113	phoD	alkaline phosphatase D [EC:3.1.3.1]	241.045	442.675	197.424	385.152	231.071	168.449	487.566	487.926	137.991	223.439	cellular organisms; Bacteria; Proteobacteria; Gammaproteobacteria; Cellvibrionales; Halieaceae; Aequoribacter; Aequoribacter fuscus;
FBKHJDAB_1165418	K01113	phoD	alkaline phosphatase D [EC:3.1.3.1]	282.121	387.807	303.629	521.72	427.84	638.743	391.574	1194.51	575.924	926.02	cellular organisms; Bacteria; PVC group; Planctomycetes;
FBKHJDAB_1168284	K01113	phoD	alkaline phosphatase D [EC:3.1.3.1]	34.8151	30.7632	8.32323	33.4527	55.7829	49.378	34.6266	92.6991	52.6452	186.65	cellular organisms; Bacteria; PVC group; Planctomycetes; Planctomycetia; Planctomycetales; Planctomycetaceae;
FBKHJDAB_1189303	K01113	phoD	alkaline phosphatase D [EC:3.1.3.1]	252.187	426.118	243.556	526.966	429.954	738.528	529.464	581.367	240.12	141.981	cellular organisms; Bacteria;
FBKHJDAB_1191895	K01113	phoD	alkaline phosphatase D [EC:3.1.3.1]	0	0	2.74829	1.79123	0	3.49379	0	28.9978	40.3738	3.77332	cellular organisms; Bacteria; Proteobacteria; Gammaproteobacteria; Alteromonadales; Alteromonadaceae; Alteromonas/Salinimonas group; Alteromonas; unclassified Alteromonas;
FBKHJDAB_1206762	K01113	phoD	alkaline phosphatase D [EC:3.1.3.1]	77.9481	41.2107	71.3939	37.8564	239.556	444.059	118.662	58.7313	153.322	18.6075	cellular organisms; Bacteria; FCB group; Bacteroidetes/Chlorobi group; Bacteroidetes;
FBKHJDAB_1236240	K01113	phoD	alkaline phosphatase D [EC:3.1.3.1]	40.5087	30.4162	16.6972	15.2357	233.712	448.588	86.3343	266.613	89.9401	48.6006	cellular organisms; Bacteria; FCB group; Bacteroidetes/Chlorobi group; Bacteroidetes; Flavobacteriia; environmental samples <CFB group bacteria,class Flavobacteriia>; uncultured Flavobacteriia bacterium;
FBKHJDAB_1239262	K01113	phoD	alkaline phosphatase D [EC:3.1.3.1]	8.66729	28.1334	5.92024	23.1515	86.9862	110.384	29.0277	535.123	89.6894	406.416	cellular organisms; Bacteria; PVC group; Planctomycetes; Planctomycetia;
FBKHJDAB_1252165	K01113	phoD	alkaline phosphatase D [EC:3.1.3.1]	23.0785	41.5132	23.4487	26.071	92.7998	105.21	82.3865	224.127	70.9212	163.623	cellular organisms; Bacteria; PVC group; Verrucomicrobia;
FBKHJDAB_1253351	K01113	phoD	alkaline phosphatase D [EC:3.1.3.1]	24.4714	47.6227	13.0008	31.7753	130.698	57.846	97.0656	14.8605	48.7419	10.7098	cellular organisms; Bacteria; PVC group; Planctomycetes; Planctomycetia;
FBKHJDAB_1255816	K01113	phoD	alkaline phosphatase D [EC:3.1.3.1]	5.25323	0.994678	2.51177	0	6.79838	0	0	3.53363	57.6551	4.82802	Not assigned;
FBKHJDAB_1259129	K01113	phoD	alkaline phosphatase D [EC:3.1.3.1]	7.83509	14.8354	5.10854	3.32955	19.0942	13.7102	23.5298	36.5331	75.5683	64.9952	cellular organisms; Eukaryota; Viridiplantae; Chlorophyta; Mamiellophyceae; Mamiellales; Mamiellaceae; Micromonas; Micromonas commoda;
FBKHJDAB_1282403	K01113	phoD	alkaline phosphatase D [EC:3.1.3.1]	0	0	0	1.8014	4.27474	14.0546	4.92791	7.77667	76.1309	12.1432	Not assigned;
FBKHJDAB_1305842	K01113	phoD	alkaline phosphatase D [EC:3.1.3.1]	249.053	326.711	186.795	493.326	359.625	537.596	379.883	1096.32	496.658	744.816	cellular organisms; Bacteria; PVC group; Verrucomicrobia;
FBKHJDAB_1313085	K01113	phoD	alkaline phosphatase D [EC:3.1.3.1]	46.5504	31.5978	10.4988	21.2125	82.8131	44.4893	57.0929	42.0947	19.9218	46.1268	cellular organisms; Bacteria; PVC group; Planctomycetes;
FBKHJDAB_1314759	K01113	phoD	alkaline phosphatase D [EC:3.1.3.1]	2.08336	3.94477	0	0	3.85164	23.2164	13.3205	42.0418	6.0974	31.4563	cellular organisms; Bacteria; PVC group; Planctomycetes;
FBKHJDAB_1336870	K01113	phoD	alkaline phosphatase D [EC:3.1.3.1]	494.111	346.324	312.564	194.033	492.86	438.502	305.136	192.613	72.436	65.5733	cellular organisms; Bacteria; Proteobacteria; Gammaproteobacteria; Alteromonadales;
FBKHJDAB_1348011	K01113	phoD	alkaline phosphatase D [EC:3.1.3.1]	50.8687	65.2476	63.748	63.9208	37.1627	20.7796	69.0703	39.3224	43.823	85.1004	cellular organisms; Bacteria; PVC group;
FBKHJDAB_1350967	K01113	phoD	alkaline phosphatase D [EC:3.1.3.1]	7.0815	46.9299	18.6227	33.1024	69.3876	172.177	51.3143	186.965	53.8863	100.414	cellular organisms; Bacteria; Proteobacteria; Alphaproteobacteria; Sphingomonadales; Erythrobacteraceae; Erythrobacter/Porphyrobacter group; Erythrobacter; unclassified Erythrobacter;
FBKHJDAB_1354302	K01113	phoD	alkaline phosphatase D [EC:3.1.3.1]	8.23045	10.3893	13.1177	19.2366	1.26801	9.72765	8.77058	54.2095	31.1139	32.4183	cellular organisms; Bacteria; PVC group; Verrucomicrobia; Opitutae; Puniceicoccales; Puniceicoccaceae; Coraliomargarita; Coraliomargarita akajimensis; Coraliomargarita akajimensis DSM 45221;
FBKHJDAB_1357263	K01113	phoD	alkaline phosphatase D [EC:3.1.3.1]	25.5162	96.6277	23.4621	51.9916	63.5025	35.7917	81.572	82.5177	41.6476	60.5599	cellular organisms; Bacteria; Proteobacteria; Gammaproteobacteria; Cellvibrionales; Halieaceae; Aequoribacter; Aequoribacter fuscus;
FBKHJDAB_1362542	K01113	phoD	alkaline phosphatase D [EC:3.1.3.1]	34.7161	84.9059	38.0396	76.6323	42.7879	23.4465	70.9059	102.166	35.9848	68.3703	cellular organisms; Bacteria; Proteobacteria; Gammaproteobacteria; Cellvibrionales; Halieaceae; Aequoribacter; Aequoribacter fuscus;
FBKHJDAB_1367137	K01113	phoD	alkaline phosphatase D [EC:3.1.3.1]	517.424	510.672	196.061	214.731	953.468	1118.6	333.351	234.593	235.071	129.875	cellular organisms; Bacteria; Proteobacteria; Alphaproteobacteria; Hyphomicrobiales;
FBKHJDAB_1379093	K01113	phoD	alkaline phosphatase D [EC:3.1.3.1]	16.206	32.3901	36.5911	47.6974	116.515	147.759	115.13	225.592	109.353	165.492	cellular organisms; Bacteria; PVC group; Verrucomicrobia; Verrucomicrobiae; Verrucomicrobiales; Verrucomicrobiaceae; Luteolibacter; Luteolibacter luteus;
FBKHJDAB_1384067	K01113	phoD	alkaline phosphatase D [EC:3.1.3.1]	17.7168	18.2979	7.701	18.8221	16.3771	19.58	13.7305	41.9817	37.7106	44.4076	cellular organisms; Bacteria; PVC group;
FBKHJDAB_1394185	K01113	phoD	alkaline phosphatase D [EC:3.1.3.1]	8.97684	16.053	9.53817	9.32491	30.4261	28.2929	11.6917	79.6727	19.7045	36.6677	cellular organisms; Bacteria; PVC group; Planctomycetes; Planctomycetia; Pirellulales; Pirellulaceae; Lignipirellula; Lignipirellula cremea;
FBKHJDAB_1414798	K01113	phoD	alkaline phosphatase D [EC:3.1.3.1]	197.743	306.59	196.977	403.007	368.23	505.173	387.847	990.375	505.347	769.469	cellular organisms; Bacteria; PVC group; Verrucomicrobia; Verrucomicrobiae; Verrucomicrobiales; Verrucomicrobiaceae; Luteolibacter;
FBKHJDAB_1418984	K01113	phoD	alkaline phosphatase D [EC:3.1.3.1]	8.44461	1.14211	2.88407	10.3385	12.2667	4.88854	52.7073	49.7031	47.6646	78.4029	cellular organisms; Eukaryota; Viridiplantae; Chlorophyta; Mamiellophyceae; Mamiellales; Mamiellaceae; Micromonas; Micromonas commoda;
FBKHJDAB_1429685	K01113	phoD	alkaline phosphatase D [EC:3.1.3.1]	19.3444	16.2791	7.70777	8.37273	29.8027	28.3071	6.87132	23.4943	12.5813	36.6862	cellular organisms; Bacteria; PVC group; Planctomycetes; Planctomycetia; Planctomycetales; Planctomycetaceae; Maioricimonas; Maioricimonas rarisocia;
FBKHJDAB_1437029	K01113	phoD	alkaline phosphatase D [EC:3.1.3.1]	29.8037	28.2161	27.709	58.4789	62.2427	53.6767	47.0513	98.3826	45.2288	142.754	cellular organisms; Bacteria; PVC group; Planctomycetes; Planctomycetia; Planctomycetales; Planctomycetaceae;
FBKHJDAB_1437392	K01113	phoD	alkaline phosphatase D [EC:3.1.3.1]	22.9008	31.3999	28.3184	51.0639	58.3975	38.4	37.0263	91.6299	38.1344	135.303	cellular organisms; Bacteria; PVC group; Planctomycetes; Planctomycetia; Planctomycetales; Planctomycetaceae; Fuerstiella; Fuerstiella marisgermanici;
FBKHJDAB_1437855	K01113	phoD	alkaline phosphatase D [EC:3.1.3.1]	12.2085	6.9349	0	11.4137	27.0848	9.89441	36.4271	34.9017	12.5058	44.8813	cellular organisms; Bacteria; Proteobacteria; Gammaproteobacteria; Cellvibrionales; Halieaceae; Aequoribacter; Aequoribacter fuscus;
FBKHJDAB_1442296	K01113	phoD	alkaline phosphatase D [EC:3.1.3.1]	14.8884	17.6191	14.8307	29.9648	95.1912	129.462	60.8177	549.773	146.155	417.016	cellular organisms; Bacteria; PVC group; Planctomycetes; Planctomycetia;
FBKHJDAB_1448414	K01113	phoD	alkaline phosphatase D [EC:3.1.3.1]	121.076	120.994	86.4347	83.8472	158.554	233.391	78.8466	288.444	63.9807	142.407	cellular organisms; Bacteria; FCB group; Bacteroidetes/Chlorobi group; Bacteroidetes;
FBKHJDAB_1465798	K01113	phoD	alkaline phosphatase D [EC:3.1.3.1]	24.5644	29.0698	16.1496	49.7579	77.2034	69.6789	31.4117	121.861	44.9331	164.483	cellular organisms; Bacteria; PVC group; Planctomycetes; Planctomycetia;
FBKHJDAB_1467199	K01113	phoD	alkaline phosphatase D [EC:3.1.3.1]	21.6254	26.9876	16.4499	35.2274	84.5036	124.477	82.7508	605.829	184.12	449.123	cellular organisms; Bacteria; PVC group; Verrucomicrobia; Verrucomicrobiae; Verrucomicrobiales;
FBKHJDAB_1468873	K01113	phoD	alkaline phosphatase D [EC:3.1.3.1]	97.0328	374.137	202.452	327.127	314.749	498.653	345.922	370.853	187.174	89.1789	cellular organisms; Bacteria; FCB group; Bacteroidetes/Chlorobi group; Bacteroidetes;
FBKHJDAB_1476919	K01113	phoD	alkaline phosphatase D [EC:3.1.3.1]	605.031	614.506	616.834	856.588	516.066	737.709	550.852	402.898	364.412	211.281	cellular organisms; Bacteria; FCB group; Bacteroidetes/Chlorobi group; Bacteroidetes;
FBKHJDAB_1494548	K01113	phoD	alkaline phosphatase D [EC:3.1.3.1]	77.7368	54.2919	27.4197	57.5847	159.031	136.849	194.195	135.012	69.9324	69.4369	cellular organisms; Bacteria; PVC group; Planctomycetes; unclassified Planctomycetes; Planctomycetes bacterium Poly30;
FBKHJDAB_1506673	K01113	phoD	alkaline phosphatase D [EC:3.1.3.1]	111.502	55.4649	72.2893	29.4471	274.272	539.904	128.889	298.74	149.339	34.7379	cellular organisms; Bacteria; FCB group; Bacteroidetes/Chlorobi group; Bacteroidetes; Flavobacteriia; Flavobacteriales; Flavobacteriaceae;
FBKHJDAB_1515778	K01113	phoD	alkaline phosphatase D [EC:3.1.3.1]	16.1583	15.2976	12.8765	26.576	56.4266	61.8401	30.611	52.8356	42.0362	27.1079	cellular organisms; Bacteria; Proteobacteria; Alphaproteobacteria; Sphingomonadales; Sphingomonadaceae;
FBKHJDAB_1518737	K01113	phoD	alkaline phosphatase D [EC:3.1.3.1]	21.5317	22.4232	23.1641	4.19375	77.6239	138.513	13.7669	10.8627	5.51401	3.53374	cellular organisms; Bacteria; Proteobacteria; delta/epsilon subdivisions; Deltaproteobacteria; Myxococcales; Sorangiineae;
FBKHJDAB_1521856	K01113	phoD	alkaline phosphatase D [EC:3.1.3.1]	33.3338	35.5029	22.4131	14.608	91.4765	129.801	28.8611	36.7866	32.0114	9.57365	cellular organisms; Bacteria; Proteobacteria; delta/epsilon subdivisions; Deltaproteobacteria;
FBKHJDAB_1522440	K01113	phoD	alkaline phosphatase D [EC:3.1.3.1]	137.932	139.846	100.563	88.4074	244.153	120.905	128.22	172.732	130.984	243.39	cellular organisms; Bacteria; PVC group; Planctomycetes; Planctomycetia; Planctomycetales; Planctomycetaceae;
FBKHJDAB_1540855	K01113	phoD	alkaline phosphatase D [EC:3.1.3.1]	78.6236	73.4015	37.8541	44.2391	202.893	329.666	59.3465	93.654	41.5474	12.9035	cellular organisms; Bacteria; Proteobacteria; delta/epsilon subdivisions; Deltaproteobacteria; Myxococcales; Sorangiineae;
FBKHJDAB_1542926	K01113	phoD	alkaline phosphatase D [EC:3.1.3.1]	285.579	228.122	266.692	91.7769	127.042	25.3146	220.632	12.0061	37.8725	23.4343	cellular organisms; Bacteria; Proteobacteria; Alphaproteobacteria; Sphingomonadales; Sphingomonadaceae; Novosphingobium; Novosphingobium ginsenosidimutans;
FBKHJDAB_1548488	K01113	phoD	alkaline phosphatase D [EC:3.1.3.1]	20.7885	7.15675	4.51808	11.7789	43.6738	53.6075	34.236	20.6575	15.2105	7.44383	cellular organisms; Eukaryota; Opisthokonta; Metazoa; Eumetazoa; Bilateria; Protostomia; Ecdysozoa; Panarthropoda; Arthropoda; Mandibulata; Pancrustacea; Crustacea; Oligostraca; Ostracoda; Podocopa; Podocopida; Cypridocopina; Cypridoidea; Cyprididae; Cyprideis; Cyprideis torosa;
FBKHJDAB_1551957	K01113	phoD	alkaline phosphatase D [EC:3.1.3.1]	37.7972	30.4162	36.1446	47.1154	158.973	277.61	100.694	34.9589	81.5834	22.3315	cellular organisms; Eukaryota; Opisthokonta; Metazoa; Eumetazoa; Bilateria; Protostomia; Ecdysozoa; Panarthropoda; Arthropoda; Mandibulata; Pancrustacea; Crustacea; Oligostraca; Ostracoda; Podocopa; Podocopida; Cypridocopina; Cypridoidea; Cyprididae; Cyprideis; Cyprideis torosa;
FBKHJDAB_1553553	K01113	phoD	alkaline phosphatase D [EC:3.1.3.1]	52.9592	83.1238	48.3115	82.5191	164.9	170.837	216.828	159.369	121.346	112.533	cellular organisms; Bacteria; PVC group; Planctomycetes; unclassified Planctomycetes; Planctomycetes bacterium Poly30;
FBKHJDAB_1571498	K01113	phoD	alkaline phosphatase D [EC:3.1.3.1]	49.7864	39.9617	36.2247	33.7284	217.102	207.23	58.8204	52.7821	42.7629	15.6312	cellular organisms; Bacteria; Proteobacteria;
FBKHJDAB_1582302	K01113	phoD	alkaline phosphatase D [EC:3.1.3.1]	3.91298	7.40907	0	0	39.788	23.7846	6.25466	3.29013	5.72609	0	cellular organisms; Bacteria;
FBKHJDAB_1584585	K01113	phoD	alkaline phosphatase D [EC:3.1.3.1]	12.3318	5.83745	3.6852	31.2243	28.4983	15.6162	13.1411	5.18445	9.02293	0	cellular organisms; Bacteria; Proteobacteria; delta/epsilon subdivisions; Deltaproteobacteria; Myxococcales; Sorangiineae; Sandaracinaceae; Sandaracinus; Sandaracinus amylolyticus;
FBKHJDAB_1587617	K01113	phoD	alkaline phosphatase D [EC:3.1.3.1]	61.4037	41.0349	6.47636	7.03507	96.8267	91.4794	25.0186	0	7.92843	7.11348	cellular organisms; Bacteria; Proteobacteria; Gammaproteobacteria;
FBKHJDAB_1592967	K01113	phoD	alkaline phosphatase D [EC:3.1.3.1]	43.7376	52.2098	18.1849	29.6306	86.1341	50.0885	83.0837	119.921	33.3933	54.9282	cellular organisms; Bacteria; Proteobacteria; Gammaproteobacteria; Cellvibrionales; Halieaceae; Aequoribacter; Aequoribacter fuscus;
FBKHJDAB_1594521	K01113	phoD	alkaline phosphatase D [EC:3.1.3.1]	252.197	358.428	201.214	343.96	423.615	678.481	434.72	156.144	134.122	59.3814	cellular organisms; Bacteria; Terrabacteria group;
FBKHJDAB_1603877	K01113	phoD	alkaline phosphatase D [EC:3.1.3.1]	49.0369	78.4418	32.3399	35.569	150.054	152.459	167.576	137.912	77.9446	86.5835	cellular organisms; Bacteria; PVC group; Planctomycetes; unclassified Planctomycetes;
FBKHJDAB_1606748	K01113	phoD	alkaline phosphatase D [EC:3.1.3.1]	24.5722	25.712	15.9744	29.5553	78.9016	111.801	49.1538	71.4069	30.2803	39.3368	cellular organisms; Bacteria; Proteobacteria; Alphaproteobacteria; Sphingomonadales; Sphingosinicellaceae; unclassified Sphingosinicellaceae; Sphingosinicellaceae bacterium;
FBKHJDAB_1607272	K01113	phoD	alkaline phosphatase D [EC:3.1.3.1]	27.0578	24.5918	25.8748	20.2371	71.0335	41.6653	24.2202	12.7405	4.75143	1.42101	cellular organisms; Bacteria; Terrabacteria group; Cyanobacteria/Melainabacteria group; Cyanobacteria;
FBKHJDAB_1618259	K01113	phoD	alkaline phosphatase D [EC:3.1.3.1]	94.986	120.342	58.4404	84.8845	143.326	138.68	108.662	88.0882	39.8598	44.9327	cellular organisms; Bacteria; FCB group; Bacteroidetes/Chlorobi group; Bacteroidetes; Flavobacteriia; Flavobacteriales; Flavobacteriaceae;
FBKHJDAB_1623387	K01113	phoD	alkaline phosphatase D [EC:3.1.3.1]	117.643	53.7408	24.5846	30.7647	189.356	256.695	56.1065	78.8567	46.9508	12.4214	cellular organisms; Bacteria; Proteobacteria;
FBKHJDAB_1624068	K01113	phoD	alkaline phosphatase D [EC:3.1.3.1]	162.929	134.176	68.0314	59.9897	274.396	342.551	104.648	68.4973	53.8901	24.1754	cellular organisms; Bacteria; Proteobacteria; Gammaproteobacteria; Cellvibrionales; Halieaceae; Kineobactrum; Kineobactrum salinum;
FBKHJDAB_1624766	K01113	phoD	alkaline phosphatase D [EC:3.1.3.1]	43.2677	49.8197	18.1719	16.399	77.8297	20.1395	104.676	58.0122	32.5136	36.0807	cellular organisms; Bacteria; Proteobacteria; Alphaproteobacteria; Rhodobacterales; Roseobacteraceae; Thalassococcus; unclassified Thalassococcus; Thalassococcus sp. S3;
FBKHJDAB_1631090	K01113	phoD	alkaline phosphatase D [EC:3.1.3.1]	278.77	383.575	243.223	535.628	429.206	617.493	422.194	1215.7	631.585	909.724	cellular organisms; Bacteria; PVC group;
FBKHJDAB_1636255	K01113	phoD	alkaline phosphatase D [EC:3.1.3.1]	39.6077	22.0576	5.57	38.1183	101.223	81.4306	65.7933	44.0777	19.6042	44.3552	cellular organisms; Bacteria; PVC group; Planctomycetes;
FBKHJDAB_1638398	K01113	phoD	alkaline phosphatase D [EC:3.1.3.1]	18.0599	30.7762	17.2703	0	33.3885	18.2959	26.9431	18.2223	5.28562	47.4232	cellular organisms; Bacteria; PVC group; Planctomycetes; Planctomycetia; Planctomycetales; Planctomycetaceae; Maioricimonas; Maioricimonas rarisocia;
FBKHJDAB_1638795	K01113	phoD	alkaline phosphatase D [EC:3.1.3.1]	13.9049	0	6.64847	5.41652	56.5551	16.9039	8.89045	75.9953	20.3478	11.8666	cellular organisms; Bacteria; FCB group; Bacteroidetes/Chlorobi group; Bacteroidetes; Flavobacteriia; environmental samples <CFB group bacteria,class Flavobacteriia>; uncultured Flavobacteriia bacterium;
FBKHJDAB_1657547	K01113	phoD	alkaline phosphatase D [EC:3.1.3.1]	28.9867	19.3712	4.07637	37.1955	75.6558	88.0962	41.7909	34.4085	29.942	24.6256	cellular organisms; Bacteria; PVC group; Planctomycetes; unclassified Planctomycetes; Planctomycetes bacterium Poly30;
FBKHJDAB_1668368	K01113	phoD	alkaline phosphatase D [EC:3.1.3.1]	31.7815	43.5765	34.06	24.7604	115.487	135.449	30.3637	15.665	0	2.87775	cellular organisms; Bacteria; Proteobacteria; delta/epsilon subdivisions; Deltaproteobacteria; Myxococcales; Cystobacterineae;
FBKHJDAB_1670400	K01113	phoD	alkaline phosphatase D [EC:3.1.3.1]	54.6067	33.2343	27.9746	34.9461	81.1244	77.0531	22.8605	40.9952	52.7971	14.083	cellular organisms; Bacteria; FCB group; Bacteroidetes/Chlorobi group; Bacteroidetes;
FBKHJDAB_1675333	K01113	phoD	alkaline phosphatase D [EC:3.1.3.1]	47.4117	38.3402	34.2402	33.0899	185.349	228.148	25.2615	53.9837	39.749	13.6169	cellular organisms; Bacteria; Proteobacteria; delta/epsilon subdivisions; Deltaproteobacteria;
FBKHJDAB_1676516	K01113	phoD	alkaline phosphatase D [EC:3.1.3.1]	111.598	190.939	102.861	91.1336	128.016	108.969	116.056	58.7875	46.2375	16.7705	cellular organisms; Bacteria; FCB group; Bacteroidetes/Chlorobi group; Bacteroidetes;
FBKHJDAB_1676971	K01113	phoD	alkaline phosphatase D [EC:3.1.3.1]	113.206	74.6027	46.4335	46.6924	252.381	214.754	72.1446	29.8624	18.6775	8.74311	cellular organisms; Bacteria; Proteobacteria; delta/epsilon subdivisions; Deltaproteobacteria; Myxococcales; Cystobacterineae;
FBKHJDAB_1678233	K01113	phoD	alkaline phosphatase D [EC:3.1.3.1]	37.8217	36.6397	6.30839	32.2073	65.0451	69.5033	79.6702	32.541	12.2278	14.4354	cellular organisms; Bacteria; PVC group; Planctomycetes; Planctomycetia; Pirellulales; Pirellulaceae;
FBKHJDAB_1689253	K01113	phoD	alkaline phosphatase D [EC:3.1.3.1]	45.2166	69.563	30.4029	28.6223	99.2689	151.737	78.299	272.076	68.2358	198.508	cellular organisms; Bacteria; PVC group; Verrucomicrobia; Verrucomicrobiae; Verrucomicrobiales; Verrucomicrobiaceae; Sulfuriroseicoccus; Sulfuriroseicoccus oceanibius;
FBKHJDAB_1690122	K01113	phoD	alkaline phosphatase D [EC:3.1.3.1]	12.3568	11.6985	2.95413	7.70155	50.2585	67.5985	10.5342	2.07798	1.80824	0	cellular organisms; Bacteria; FCB group; Bacteroidetes/Chlorobi group; Bacteroidetes; Flavobacteriia; Flavobacteriales; unclassified Flavobacteriales; Flavobacteriales bacterium;
FBKHJDAB_1690609	K01113	phoD	alkaline phosphatase D [EC:3.1.3.1]	157.587	258.944	103.929	217.323	224.367	177.997	218.115	196.471	33.1331	67.7786	cellular organisms; Bacteria; Proteobacteria; Alphaproteobacteria; Sphingomonadales; Sphingomonadaceae; Novosphingobium; Novosphingobium ginsenosidimutans;
FBKHJDAB_1695734	K01113	phoD	alkaline phosphatase D [EC:3.1.3.1]	23.6484	5.59717	3.53351	6.90902	47.8191	67.3802	9.45014	4.97104	8.65152	0	cellular organisms; Bacteria; Proteobacteria; delta/epsilon subdivisions; Deltaproteobacteria; Myxococcales; Sorangiineae; Polyangiaceae; Sorangium; Sorangium cellulosum; Sorangium cellulosum So ce56;
FBKHJDAB_1719777	K01113	phoD	alkaline phosphatase D [EC:3.1.3.1]	33.2786	28.8054	6.81934	5.18535	87.0129	83.8019	31.4097	12.7915	7.65262	1.24837	cellular organisms; Bacteria; Proteobacteria; delta/epsilon subdivisions; Deltaproteobacteria; Bradymonadales; Bradymonadaceae; Persicimonas; Persicimonas caeni;
FBKHJDAB_1730170	K01113	phoD	alkaline phosphatase D [EC:3.1.3.1]	7.53611	0	34.2314	29.3562	59.9097	79.3996	20.8797	48.1577	8.82241	54.4196	cellular organisms; Bacteria; Proteobacteria; Gammaproteobacteria; Pseudomonadales; Pseudomonadaceae; Pseudomonas;
FBKHJDAB_1737699	K01113	phoD	alkaline phosphatase D [EC:3.1.3.1]	16.4535	9.34622	7.86706	3.84559	12.1675	48.3386	26.2999	0	3.6116	2.16025	Not assigned;
FBKHJDAB_1755372	K01113	phoD	alkaline phosphatase D [EC:3.1.3.1]	17.2436	42.4452	0	53.7368	133.894	136.258	53.2883	26.098	10.0934	12.4519	cellular organisms; Bacteria; FCB group; Bacteroidetes/Chlorobi group; Bacteroidetes; Saprospiria; Saprospirales;
FBKHJDAB_1758593	K01113	phoD	alkaline phosphatase D [EC:3.1.3.1]	39.1526	40.4367	20.2095	27.7301	78.1418	61.2992	56.8937	62.8482	21.4853	12.8513	cellular organisms; Bacteria; PVC group; Planctomycetes; unclassified Planctomycetes;
FBKHJDAB_1762424	K01113	phoD	alkaline phosphatase D [EC:3.1.3.1]	30.279	20.6396	24.6119	31.1386	60.4571	112.883	23.2316	11.2021	15.0651	3.18037	cellular organisms; Bacteria; Proteobacteria; delta/epsilon subdivisions; Deltaproteobacteria;
FBKHJDAB_1778146	K01113	phoD	alkaline phosphatase D [EC:3.1.3.1]	35.4564	30.8459	12.6003	44.0482	84.1526	138.825	72.5029	129.725	25.2415	49.0685	cellular organisms; Bacteria; FCB group; Bacteroidetes/Chlorobi group; Bacteroidetes; Cytophagia; Cytophagales; Hymenobacteraceae;
FBKHJDAB_1794781	K01113	phoD	alkaline phosphatase D [EC:3.1.3.1]	19.2092	31.3202	16.5834	29.0996	112.459	163.249	47.7628	688.235	152.262	521.224	cellular organisms; Bacteria; PVC group; Planctomycetes; Planctomycetia; Planctomycetales; Planctomycetaceae; Maioricimonas; Maioricimonas rarisocia;
FBKHJDAB_1810362	K01113	phoD	alkaline phosphatase D [EC:3.1.3.1]	26.176	23.7904	27.5347	12.2359	60.9755	126.226	17.8521	1.76076	8.42707	0.687351	cellular organisms; Bacteria; Proteobacteria; delta/epsilon subdivisions; Deltaproteobacteria; Myxococcales; Cystobacterineae; Archangiaceae; Archangium; Archangium gephyra;
FBKHJDAB_1814056	K01113	phoD	alkaline phosphatase D [EC:3.1.3.1]	47.0806	64.5535	46.5747	49.3278	90.0424	88.8129	34.6002	10.9204	4.75143	6.39457	cellular organisms; Bacteria; Terrabacteria group; Actinobacteria;
FBKHJDAB_1818857	K01113	phoD	alkaline phosphatase D [EC:3.1.3.1]	19.6911	0	0	0	9.10106	57.3517	5.24584	8.27839	5.40284	0	cellular organisms; Bacteria; Proteobacteria; Gammaproteobacteria; Oceanospirillales; Halomonadaceae; Halomonas; unclassified Halomonas; Halomonas sp. THAF12;
FBKHJDAB_1821456	K01113	phoD	alkaline phosphatase D [EC:3.1.3.1]	24.2955	8.62548	10.8906	12.6188	51.467	88.1965	20.4962	11.9165	19.9986	5.98098	Not assigned;
FBKHJDAB_1833492	K01113	phoD	alkaline phosphatase D [EC:3.1.3.1]	19.4816	12.2959	5.82183	8.85371	99.0467	82.2341	15.5701	8.19033	10.6907	2.13152	cellular organisms; Bacteria; Proteobacteria; Alphaproteobacteria;
FBKHJDAB_1845544	K01113	phoD	alkaline phosphatase D [EC:3.1.3.1]	97.2948	103.468	54.1676	82.0308	213.14	211.984	68.173	21.2924	7.80148	6.12463	cellular organisms; Bacteria; Proteobacteria; delta/epsilon subdivisions; Deltaproteobacteria; Myxococcales;
FBKHJDAB_1847212	K01113	phoD	alkaline phosphatase D [EC:3.1.3.1]	26.0259	26.8794	24.5109	15.9753	50.3028	96.6751	30.2551	12.5994	12.695	0.517734	cellular organisms; Bacteria;
FBKHJDAB_1875292	K01113	phoD	alkaline phosphatase D [EC:3.1.3.1]	17.3478	26.6885	15.5525	14.36	73.1641	86.7738	19.6416	22.7913	12.693	2.84707	cellular organisms; Eukaryota; Opisthokonta; Metazoa; Eumetazoa; Bilateria; Deuterostomia; Chordata; Craniata; Vertebrata; Gnathostomata; Teleostomi; Euteleostomi; Sarcopterygii; Dipnotetrapodomorpha; Tetrapoda; Amniota; Sauropsida; Sauria; Archelosauria; Archosauria; Dinosauria; Saurischia; Theropoda; Coelurosauria; Aves; Neognathae; Columbiformes; Columbidae; Streptopelia; Streptopelia turtur;
FBKHJDAB_1880284	K01113	phoD	alkaline phosphatase D [EC:3.1.3.1]	48.5565	14.0724	13.0298	12.3525	59.541	146.569	10.5598	8.33215	9.42573	3.25265	cellular organisms; Bacteria; Proteobacteria; delta/epsilon subdivisions; Deltaproteobacteria; Myxococcales;
FBKHJDAB_1900638	K01113	phoD	alkaline phosphatase D [EC:3.1.3.1]	419.998	740.163	158.074	542.332	1341.72	1923.79	789.149	1894.7	717.557	1075.78	cellular organisms; Bacteria; Proteobacteria; Alphaproteobacteria; Hyphomonadales; Hyphomonadaceae; Hyphomonas; unclassified Hyphomonas; Hyphomonas sp. Mor2;
FBKHJDAB_1938145	K01113	phoD	alkaline phosphatase D [EC:3.1.3.1]	36.227	20.5783	12.9912	21.1678	38.5107	106.431	79.139	35.0296	0	7.13459	cellular organisms; Bacteria; FCB group; Bacteroidetes/Chlorobi group; Bacteroidetes; Flavobacteriia; Flavobacteriales; Flavobacteriaceae;
FBKHJDAB_1943876	K01113	phoD	alkaline phosphatase D [EC:3.1.3.1]	152.606	267.862	81.2224	196.129	325.379	218.923	166.182	205.117	30.156	65.0814	cellular organisms; Bacteria; Proteobacteria; Gammaproteobacteria; Cellvibrionales; Halieaceae;
FBKHJDAB_1955685	K01113	phoD	alkaline phosphatase D [EC:3.1.3.1]	35.9074	86.5316	66.3336	66.1222	45.2619	23.1487	55.6564	21.9577	11.9421	19.2863	cellular organisms; Bacteria; Proteobacteria; Gammaproteobacteria; Cellvibrionales; Halieaceae; Aequoribacter; Aequoribacter fuscus;
FBKHJDAB_1971540	K01113	phoD	alkaline phosphatase D [EC:3.1.3.1]	197.588	183.927	120.732	132.007	163.77	159.912	141.742	21.8112	83.1887	17.7537	cellular organisms; Bacteria; Proteobacteria; Alphaproteobacteria; Rhodobacterales; Roseobacteraceae; Actibacterium; unclassified Actibacterium; Actibacterium sp. EMB200-NS6;
FBKHJDAB_1972704	K01113	phoD	alkaline phosphatase D [EC:3.1.3.1]	87.6255	90.4146	87.0896	63.6651	151.988	140.636	122.753	162.256	91.4881	251.423	cellular organisms; Bacteria; PVC group; Planctomycetes; Planctomycetia; Planctomycetales; Planctomycetaceae; unclassified Planctomycetaceae; Planctomycetaceae bacterium;
FBKHJDAB_1975718	K01113	phoD	alkaline phosphatase D [EC:3.1.3.1]	51.0015	40.7402	26.672	12.417	32.4121	0	64.5389	5.36042	4.66459	7.32397	cellular organisms; Bacteria; Proteobacteria; Gammaproteobacteria; Cellvibrionales; Halieaceae; Aequoribacter; Aequoribacter fuscus;
FBKHJDAB_2005126	K01113	phoD	alkaline phosphatase D [EC:3.1.3.1]	149.614	139.756	54.8445	68.3827	403.837	511.292	182.816	72.1248	78.8179	32.739	cellular organisms; Bacteria; Proteobacteria; delta/epsilon subdivisions; Deltaproteobacteria; Myxococcales; Sorangiineae; Polyangiaceae; Sorangium; Sorangium cellulosum;
FBKHJDAB_2012408	K01113	phoD	alkaline phosphatase D [EC:3.1.3.1]	131.188	178.273	113.077	155.743	176.539	233.256	137.895	199.601	149.531	74.9897	cellular organisms; Bacteria; FCB group; Bacteroidetes/Chlorobi group; Bacteroidetes; Saprospiria; Saprospirales; Haliscomenobacteraceae; Haliscomenobacter; Haliscomenobacter hydrossis; Haliscomenobacter hydrossis DSM 1100;
FBKHJDAB_2042093	K01113	phoD	alkaline phosphatase D [EC:3.1.3.1]	251.676	256.035	269.173	86.8583	58.1612	20.1288	125.862	24.1316	42.8058	18.8407	cellular organisms; Bacteria; Proteobacteria; Gammaproteobacteria; Cellvibrionales; Halieaceae;
FBKHJDAB_2045232	K01113	phoD	alkaline phosphatase D [EC:3.1.3.1]	224.663	229.296	116.59	106.726	468.027	458.527	142.476	102.283	58.5356	40.2884	cellular organisms; Bacteria; Proteobacteria;
FBKHJDAB_2047073	K01113	phoD	alkaline phosphatase D [EC:3.1.3.1]	70.6808	104.936	32.6431	22.527	69.7907	65.0948	83.8782	10.8055	41.1374	2.10908	cellular organisms; Bacteria; Proteobacteria; Alphaproteobacteria;
FBKHJDAB_2060464	K01113	phoD	alkaline phosphatase D [EC:3.1.3.1]	66.111	41.7262	60.5863	53.2227	36.6671	22.3249	82.1912	35.2056	16.124	30.38	cellular organisms; Bacteria; Proteobacteria; Gammaproteobacteria; Cellvibrionales; Halieaceae; Aequoribacter; Aequoribacter fuscus;
FBKHJDAB_2068252	K01113	phoD	alkaline phosphatase D [EC:3.1.3.1]	54.2211	57.9564	52.2686	32.704	0	3.54384	41.0047	10.2946	1.27975	17.2232	cellular organisms; Bacteria; Proteobacteria; Alphaproteobacteria; Hyphomonadales; Hyphomonadaceae; Hirschia; Hirschia baltica; Hirschia baltica ATCC 49814;
FBKHJDAB_2075875	K01113	phoD	alkaline phosphatase D [EC:3.1.3.1]	29.1339	38.0894	44.7752	41.072	26.9309	18.2709	53.2214	5.8325	6.09047	1.82148	cellular organisms; Bacteria; PVC group; Verrucomicrobia; Opitutae; Puniceicoccales; Puniceicoccaceae; Coraliomargarita; Coraliomargarita akajimensis; Coraliomargarita akajimensis DSM 45221;
FBKHJDAB_2077329	K01113	phoD	alkaline phosphatase D [EC:3.1.3.1]	70.7739	46.9027	25.3798	59.274	62.151	98.5857	116.899	60.9962	6.47297	5.80762	cellular organisms; Bacteria; FCB group; Bacteroidetes/Chlorobi group; Bacteroidetes; Flavobacteriia; Flavobacteriales; Flavobacteriaceae;
FBKHJDAB_2077948	K01113	phoD	alkaline phosphatase D [EC:3.1.3.1]	33.6923	18.7632	52.1193	26.249	0	0	54.911	0	2.90023	3.90318	cellular organisms; Archaea; TACK group; Thaumarchaeota; Nitrosopumilales; Nitrosopumilaceae; Candidatus Nitrosomarinus; Candidatus Nitrosomarinus catalina;
FBKHJDAB_2090111	K01113	phoD	alkaline phosphatase D [EC:3.1.3.1]	68.9746	88.1555	41.2243	33.1377	18.065	2.32919	105.352	26.098	12.6168	15.8479	cellular organisms; Bacteria;
Sanman_mawan_bin15_01963	K01113	phoD	alkaline phosphatase D [EC:3.1.3.1]	32.453	42.4287	0	20.4676	14.2852	34.4426	26.3487	6.49696	33.9216	0	cellular organisms; Bacteria; Proteobacteria; Alphaproteobacteria; Maricaulales; Maricaulaceae;
Sanman_mawan_bin15_02194	K01113	phoD	alkaline phosphatase D [EC:3.1.3.1]	39.4571	58.2303	1.3872	47.0146	52.5647	37.6214	19.7866	6.83046	14.435	3.04735	cellular organisms; Bacteria; Proteobacteria; Alphaproteobacteria; Maricaulales; Maricaulaceae;
Sanman_mawan_bin21_00813	K01113	phoD	alkaline phosphatase D [EC:3.1.3.1]	1.3656	5.17143	17.9561	11.7031	0	0	16.0074	4.59293	3.99673	0	cellular organisms; Bacteria; PVC group; Verrucomicrobia; Opitutae; Puniceicoccales; Puniceicoccaceae;
Sanman_mawan_bin22_01512	K01113	phoD	alkaline phosphatase D [EC:3.1.3.1]	15.3654	11.902	10.0183	8.7061	12.9123	12.7359	10.4197	3.52353	1.02205	0	cellular organisms; Bacteria; FCB group; Bacteroidetes/Chlorobi group; Bacteroidetes;
Sanman_mawan_bin23_01232	K01113	phoD	alkaline phosphatase D [EC:3.1.3.1]	934.467	1145.04	797.716	1250.68	1116.39	1513.62	1034.06	2254.81	876.609	1081.44	cellular organisms; Bacteria; FCB group; Bacteroidetes/Chlorobi group; Bacteroidetes; Flavobacteriia; Flavobacteriales;
Sanman_mawan_bin27_00924	K01113	phoD	alkaline phosphatase D [EC:3.1.3.1]	0	0	3.04029	1.98154	1.17555	0	6.77588	0	0	0	cellular organisms; Bacteria; Proteobacteria; delta/epsilon subdivisions; Deltaproteobacteria;
Sanman_mawan_bin34_01580	K01113	phoD	alkaline phosphatase D [EC:3.1.3.1]	9.21395	14.1751	11.0139	9.87034	10.6465	9.33434	15.9553	17.4315	16.0114	16.6339	cellular organisms; Bacteria; Terrabacteria group; Actinobacteria; Acidimicrobiia; Acidimicrobiales; Acidimicrobiaceae
Sanman_mawan_bin40_03653	K01113	phoD	alkaline phosphatase D [EC:3.1.3.1]	232.595	337.027	191.881	463.66	408.815	494.499	423.571	962.248	530.529	758.44	cellular organisms; Bacteria; PVC group; Verrucomicrobia; Verrucomicrobiae; Verrucomicrobiales; Akkermansiaceae;
Sanman_mawan_bin48_00284	K01113	phoD	alkaline phosphatase D [EC:3.1.3.1]	47.615	79.3384	30.7349	54.1602	126.762	142.782	117.716	29.6266	56.439	20.005	cellular organisms; Bacteria; PVC group; Planctomycetes;
Sanman_mawan_bin79_01097	K01113	phoD	alkaline phosphatase D [EC:3.1.3.1]	50.6406	16.8449	16.3603	18.1271	73.3798	41.5964	43.7546	8.05565	16.0228	11.6804	cellular organisms; Bacteria; FCB group; Bacteroidetes/Chlorobi group; Bacteroidetes; Flavobacteriia; Flavobacteriales;
Sanman_mawan_bin87_00523	K01113	phoD	alkaline phosphatase D [EC:3.1.3.1]	11.1493	7.91655	16.6591	28.2302	36.0718	5.6475	14.8512	32.8112	14.276	3.6596	cellular organisms; Bacteria; FCB group; Bacteroidetes/Chlorobi group; Bacteroidetes; Saprospiria; Saprospirales; Saprospiraceae;
Sanman_mawan_bin87_00524	K01113	phoD	alkaline phosphatase D [EC:3.1.3.1]	13.437	5.45196	22.9456	11.964	35.4884	7.77862	6.13665	12.9122	19.6632	32.7638	cellular organisms; Bacteria; FCB group; Bacteroidetes/Chlorobi group; Bacteroidetes; Saprospiria; Saprospirales; Saprospiraceae;
Sanman_mawan_bin87_02665	K01113	phoD	alkaline phosphatase D [EC:3.1.3.1]	8.92434	21.9672	8.53415	19.4678	4.9497	18.0819	20.922	37.519	13.0595	12.8889	cellular organisms; Bacteria; FCB group; Bacteroidetes/Chlorobi group; Bacteroidetes; Saprospiria; Saprospirales; Saprospiraceae;
Sanman_mawan_bin91_00878	K01113	phoD	alkaline phosphatase D [EC:3.1.3.1]	10.9876	43.921	70.0483	35.1923	9.02825	4.9472	45.5339	0	19.6519	9.61742	cellular organisms; Bacteria; PVC group; Verrucomicrobia; Opitutae;
Sanman_mawan_bin94_01416	K01113	phoD	alkaline phosphatase D [EC:3.1.3.1]	5.60023	21.2076	25.1033	21.8152	7.76512	12.7652	7.45968	0	4.09757	1.83819	cellular organisms; Bacteria; PVC group; Verrucomicrobia;
Sanman_mawan_bin102_01851	K01113	phoD	alkaline phosphatase D [EC:3.1.3.1]	8.01083	16.685	7.66057	4.99287	7.40506	12.9848	13.6585	8.08284	2.34454	11.5695	cellular organisms; Bacteria; PVC group; Planctomycetes; Planctomycetia; Pirellulales; Pirellulaceae;
Sanman_mawan_bin109_01842	K01113	phoD	alkaline phosphatase D [EC:3.1.3.1]	20.8099	57.7908	24.8751	25.9402	30.7781	26.7037	70.9619	4.666	4.06032	0.91074	cellular organisms; Bacteria; PVC group; Verrucomicrobia; Opitutae; Puniceicoccales; Puniceicoccaceae;
Sanman_mawan_bin128_04158	K01113	phoD	alkaline phosphatase D [EC:3.1.3.1]	32.8775	28.0135	22.27	21.3452	70.9131	69.9448	51.3847	92.1472	44.1022	161.873	cellular organisms; Bacteria; PVC group; Planctomycetes; Planctomycetia; Planctomycetales; Planctomycetaceae;
Sanman_mawan_bin142_00577	K01113	phoD	alkaline phosphatase D [EC:3.1.3.1]	88.9772	56.1583	59.363	51.05	274.801	400.388	113.927	63.7951	113.551	24.9039	cellular organisms; Bacteria; FCB group; Bacteroidetes/Chlorobi group; Bacteroidetes;
Sanman_mawan_bin158_00533	K01113	phoD	alkaline phosphatase D [EC:3.1.3.1]	39.5164	27.5663	22.3749	21.8746	26.9156	35.8188	17.7304	20.1107	6.8479	8.19201	cellular organisms; Bacteria; Proteobacteria; Alphaproteobacteria; Hyphomonadales; Hyphomonadaceae;
Sanman_mawan_bin158_01957	K01113	phoD	alkaline phosphatase D [EC:3.1.3.1]	41.8312	11.7342	12.9637	18.1055	21.4822	34.53	9.90585	23.4484	21.5382	8.13657	cellular organisms; Bacteria; Proteobacteria; Alphaproteobacteria; Hyphomonadales; Hyphomonadaceae;
Sanman_mawan_bin175_01298	K01113	phoD	alkaline phosphatase D [EC:3.1.3.1]	23.3432	20.9947	11.1613	14.549	84.1543	143.072	49.7503	549.571	152.01	469.685	cellular organisms; Bacteria; PVC group; Verrucomicrobia; Verrucomicrobiae; Verrucomicrobiales;
Sanman_mawan_bin188_00165	K01113	phoD	alkaline phosphatase D [EC:3.1.3.1]	151.376	354.202	186.831	445.848	417.511	700.688	372.455	464.625	175.592	129.267	cellular organisms; Bacteria; FCB group; Bacteroidetes/Chlorobi group; Bacteroidetes;
FBKHJDAB_50185	K01428	ureC	urease subunit alpha [EC:3.5.1.5]	140.291	109.498	80.6477	60.9064	116.813	68.3495	174.604	13.5068	16.455	5.62422	cellular organisms; Bacteria; Proteobacteria; Alphaproteobacteria; Rhodobacterales; Roseobacteraceae;
FBKHJDAB_69440	K01428	ureC	urease subunit alpha [EC:3.5.1.5]	1595.67	1639.43	1949.63	2457.12	1045.38	920.007	1334.06	1967.5	2388.32	3404.76	cellular organisms; Bacteria; Terrabacteria group; Cyanobacteria/Melainabacteria group; Cyanobacteria; Synechococcales; Synechococcaceae; Synechococcus; unclassified Synechococcus; Synechococcus sp. WH 8101;
FBKHJDAB_74863	K01428	ureC	urease subunit alpha [EC:3.5.1.5]	2487.63	1706.55	3289.23	2582.1	1119.69	905.308	1908.63	1724.81	4807.97	3291.23	cellular organisms; Bacteria; Terrabacteria group; Cyanobacteria/Melainabacteria group; Cyanobacteria; Synechococcales; Synechococcaceae; Synechococcus; unclassified Synechococcus;
FBKHJDAB_97531	K01428	ureC	urease subunit alpha [EC:3.5.1.5]	122.731	110.078	128.69	62.0674	122.407	101.431	103.251	16.294	35.4472	18.3754	cellular organisms; Bacteria; Proteobacteria; Gammaproteobacteria; Oceanospirillales;
FBKHJDAB_138325	K01428	ureC	urease subunit alpha [EC:3.5.1.5]	205.617	213.927	87.0484	153.518	149.481	123.68	143.791	14.4073	99.5134	18.9818	cellular organisms; Bacteria; Proteobacteria; Alphaproteobacteria; Rhodobacterales; Rhodobacteraceae;
FBKHJDAB_144149	K01428	ureC	urease subunit alpha [EC:3.5.1.5]	131.723	113.554	93.4489	51.7288	108.893	29.2927	118.685	0	3.91785	1.40606	cellular organisms; Bacteria; Proteobacteria; Alphaproteobacteria; Rhodobacterales; Rhodobacteraceae;
FBKHJDAB_169920	K01428	ureC	urease subunit alpha [EC:3.5.1.5]	168.334	257.563	132.113	105.977	350.505	227.379	284.474	57.1878	43.5438	20.0921	cellular organisms; Bacteria; Proteobacteria; Alphaproteobacteria;
FBKHJDAB_214952	K01428	ureC	urease subunit alpha [EC:3.5.1.5]	333.057	387.3	360.995	300.361	223.726	118.256	406.267	27.0137	46.2306	21.0908	cellular organisms; Bacteria; Proteobacteria; Alphaproteobacteria;
FBKHJDAB_275220	K01428	ureC	urease subunit alpha [EC:3.5.1.5]	127.44	134.845	115.211	90.1082	45.5372	26.0379	125.532	1.80091	14.1043	4.21817	cellular organisms; Bacteria; Proteobacteria; Alphaproteobacteria; Rhodobacterales; Rhodobacteraceae;
FBKHJDAB_333407	K01428	ureC	urease subunit alpha [EC:3.5.1.5]	163.851	231.163	113.931	186.891	40.5876	44.4815	79.884	47.7242	29.7756	34.4484	cellular organisms; Bacteria; Terrabacteria group; Cyanobacteria/Melainabacteria group; Cyanobacteria; Synechococcales; Synechococcaceae; Synechococcus; unclassified Synechococcus; Synechococcus sp. PROS-7-1;
FBKHJDAB_391404	K01428	ureC	urease subunit alpha [EC:3.5.1.5]	3192.41	2908.8	1696.16	988.687	3548.94	2685.16	3522.89	2283.56	1929.15	1299.2	cellular organisms; Bacteria; Proteobacteria; Alphaproteobacteria; Rhodobacterales; Roseobacteraceae;
FBKHJDAB_398490	K01428	ureC	urease subunit alpha [EC:3.5.1.5]	350.191	289.968	492.847	405.487	21.7787	15.1888	102.708	29.7151	53.2827	19.6848	cellular organisms; Bacteria; Terrabacteria group; Cyanobacteria/Melainabacteria group; Cyanobacteria; Synechococcales; Synechococcaceae; Synechococcus; unclassified Synechococcus;
FBKHJDAB_403223	K01428	ureC	urease subunit alpha [EC:3.5.1.5]	148.047	147.27	82.0718	67.6999	213.211	106.508	139.471	10.8245	29.828	5.63411	cellular organisms; Bacteria; Proteobacteria; Alphaproteobacteria; Rhodobacterales;
FBKHJDAB_464774	K01428	ureC	urease subunit alpha [EC:3.5.1.5]	43.938	51.9969	33.7637	24.451	17.4066	19.0766	21.7385	51.458	20.6669	26.7837	cellular organisms; Bacteria;
FBKHJDAB_509646	K01428	ureC	urease subunit alpha [EC:3.5.1.5]	1332.23	1279.51	2377.19	2014.08	722.656	571.749	1200.54	1160.69	2259.03	2125.96	cellular organisms; Bacteria; Terrabacteria group; Cyanobacteria/Melainabacteria group; Cyanobacteria; Synechococcales; Synechococcaceae; Synechococcus; unclassified Synechococcus; Synechococcus sp. A15-44;
FBKHJDAB_596579	K01428	ureC	urease subunit alpha [EC:3.5.1.5]	302	299.093	284.187	186.057	154.431	99.8121	610.542	83.7425	65.0363	91.3936	cellular organisms; Bacteria; Proteobacteria; Alphaproteobacteria; Rhodobacterales; Roseobacteraceae; Phaeobacter; Phaeobacter inhibens;
FBKHJDAB_650706	K01428	ureC	urease subunit alpha [EC:3.5.1.5]	37.5646	10.6691	83.07	20.4861	1.7362	3.80554	38.0283	0	2.74852	1.233	cellular organisms; Bacteria; environmental samples <bacteria,superkingdom Bacteria>; uncultured marine bacterium HF10_45G01;
FBKHJDAB_713075	K01428	ureC	urease subunit alpha [EC:3.5.1.5]	1531.42	1447.81	1893.3	2278.57	835.509	684.581	984.856	1392.11	1689.38	2374.83	cellular organisms; Bacteria; Terrabacteria group; Cyanobacteria/Melainabacteria group; Cyanobacteria; Synechococcales;
FBKHJDAB_726858	K01428	ureC	urease subunit alpha [EC:3.5.1.5]	3932.42	4149.78	5445.64	6028.07	2696.6	2259.88	3118.9	4965.12	5926.92	8347.75	cellular organisms; Bacteria; Terrabacteria group; Cyanobacteria/Melainabacteria group; Cyanobacteria; Synechococcales; Synechococcaceae; Synechococcus; unclassified Synechococcus;
FBKHJDAB_731033	K01428	ureC	urease subunit alpha [EC:3.5.1.5]	27.4586	55.9911	39.1345	45.2533	51.7406	65.2638	43.8908	15.0959	8.49997	8.31957	cellular organisms; Bacteria; PVC group; Verrucomicrobia; Opitutae;
FBKHJDAB_737161	K01428	ureC	urease subunit alpha [EC:3.5.1.5]	285.435	308.69	144.4	144.087	934.843	1557.37	541.121	1155.06	617.154	632.319	cellular organisms; Bacteria; Proteobacteria; Alphaproteobacteria; Rhodobacterales; unclassified Rhodobacterales; Rhodobacterales bacterium HKCCA1288;
FBKHJDAB_777355	K01428	ureC	urease subunit alpha [EC:3.5.1.5]	88.4064	178.354	65.4187	157.43	66.1553	54.3766	144.677	105.307	89.3269	127.818	cellular organisms; Bacteria; Proteobacteria; Alphaproteobacteria; Hyphomicrobiales;
FBKHJDAB_819041	K01428	ureC	urease subunit alpha [EC:3.5.1.5]	587.936	470.437	326.431	189.394	536.548	394.909	791.993	362.884	214.698	197.551	cellular organisms; Bacteria;
FBKHJDAB_858066	K01428	ureC	urease subunit alpha [EC:3.5.1.5]	86.9929	83.7548	213.261	180.349	89.9554	26.887	105.272	50.8301	187.716	134.543	cellular organisms; Bacteria; Terrabacteria group; Cyanobacteria/Melainabacteria group; Cyanobacteria; Synechococcales; Synechococcaceae; Synechococcus; unclassified Synechococcus;
FBKHJDAB_936416	K01428	ureC	urease subunit alpha [EC:3.5.1.5]	40.695	44.6104	72.967	49.2257	45.5372	50.9909	31.9536	99.9507	115.185	81.5512	cellular organisms; Bacteria; Terrabacteria group; Cyanobacteria/Melainabacteria group; Cyanobacteria; Synechococcales; Synechococcaceae; Synechococcus; unclassified Synechococcus; Synechococcus sp. WH 8101;
FBKHJDAB_977044	K01428	ureC	urease subunit alpha [EC:3.5.1.5]	960.616	880.042	1447.82	1312.41	587.034	425.286	715.533	949.081	1729.34	1792.72	cellular organisms; Bacteria; Terrabacteria group; Cyanobacteria/Melainabacteria group; Cyanobacteria; Synechococcales; Synechococcaceae; Synechococcus; unclassified Synechococcus;
FBKHJDAB_1040163	K01428	ureC	urease subunit alpha [EC:3.5.1.5]	2.07981	14.7677	0	11.3424	23.0705	25.2839	6.6489	111.046	34.2395	59.3921	cellular organisms; Bacteria; Proteobacteria; Alphaproteobacteria; Rhodobacterales;
FBKHJDAB_1046673	K01428	ureC	urease subunit alpha [EC:3.5.1.5]	7.49644	12.1665	0	3.33734	35.6378	119.341	5.706	123.362	32.9099	23.1999	cellular organisms; Bacteria; Proteobacteria; Alphaproteobacteria; Rhodobacterales; unclassified Rhodobacterales; Rhodobacterales bacterium HKCCA1288;
FBKHJDAB_1112105	K01428	ureC	urease subunit alpha [EC:3.5.1.5]	4.70765	0	0	1.22255	11.6044	19.0766	3.34439	75.2078	22.9632	22.6632	cellular organisms; Bacteria; Proteobacteria; Alphaproteobacteria; Rhodobacterales; Roseobacteraceae;
FBKHJDAB_1113305	K01428	ureC	urease subunit alpha [EC:3.5.1.5]	0	0	0	0	0	0	0	76.9453	70.0007	13.6534	cellular organisms; Bacteria; Proteobacteria; Alphaproteobacteria; Rhodobacterales; Roseobacteraceae; Thalassobius; Thalassobius gelatinovorus;
FBKHJDAB_1134062	K01428	ureC	urease subunit alpha [EC:3.5.1.5]	20.3119	39.4718	16.6125	24.9862	15.8113	15.1622	53.5425	123.146	278.462	201.416	cellular organisms; Bacteria; Terrabacteria group; Cyanobacteria/Melainabacteria group; Cyanobacteria; Synechococcales; Synechococcaceae; Synechococcus; unclassified Synechococcus; Synechococcus sp. LTW-R;
FBKHJDAB_1265127	K01428	ureC	urease subunit alpha [EC:3.5.1.5]	15.8415	12.9979	41.6593	9.87345	26.3584	2.1398	37.1384	7.99194	145.272	36.0515	cellular organisms; Bacteria; PVC group; Verrucomicrobia; Opitutae; Puniceicoccales; Puniceicoccaceae; Coraliomargarita; Coraliomargarita akajimensis; Coraliomargarita akajimensis DSM 45221;
FBKHJDAB_1327542	K01428	ureC	urease subunit alpha [EC:3.5.1.5]	341.089	408.572	84.5274	314.347	827.654	926.021	325.796	944.329	442.07	686.764	cellular organisms; Bacteria; Proteobacteria; Alphaproteobacteria; Rhodobacterales; Roseobacteraceae;
FBKHJDAB_1356818	K01428	ureC	urease subunit alpha [EC:3.5.1.5]	2.57021	13.3831	4.60844	8.00961	42.7654	117.171	21.911	66.9939	29.1488	58.2107	cellular organisms; Bacteria; Proteobacteria; Alphaproteobacteria; Rhodobacterales; Roseobacteraceae; Ruegeria;
FBKHJDAB_1392639	K01428	ureC	urease subunit alpha [EC:3.5.1.5]	152.071	193.65	69.1266	155.186	557.336	864.676	200.851	1110.26	336.935	543.441	cellular organisms; Bacteria; Proteobacteria; Alphaproteobacteria; Rhodobacterales; Roseobacteraceae;
FBKHJDAB_1509068	K01428	ureC	urease subunit alpha [EC:3.5.1.5]	59.0042	97.5029	61.5539	33.432	143.794	122.811	107.461	5.41224	9.41936	9.85969	cellular organisms; Bacteria; Proteobacteria; Alphaproteobacteria;
FBKHJDAB_1561898	K01428	ureC	urease subunit alpha [EC:3.5.1.5]	439.378	543.496	196.794	265.687	561.301	465.696	488.718	157.304	181.47	92.6372	cellular organisms; Bacteria; Proteobacteria; Gammaproteobacteria;
FBKHJDAB_1601811	K01428	ureC	urease subunit alpha [EC:3.5.1.5]	1194.08	710.725	1515.66	785.943	371.228	386.229	1015.67	250.327	1084.46	207.393	cellular organisms; Bacteria; Terrabacteria group; Cyanobacteria/Melainabacteria group; Cyanobacteria; Synechococcales; Synechococcaceae; Synechococcus; unclassified Synechococcus; Synechococcus sp. Minos11;
FBKHJDAB_1620401	K01428	ureC	urease subunit alpha [EC:3.5.1.5]	47.5181	53.6382	45.8774	41.2921	64.1979	107.387	77.9023	3.07341	5.34892	4.79911	cellular organisms; Bacteria; Proteobacteria; Alphaproteobacteria; Rhodospirillales; Azospirillaceae;
FBKHJDAB_1638066	K01428	ureC	urease subunit alpha [EC:3.5.1.5]	19.3786	0	15.4427	19.2912	72.648	35.9916	51.6257	51.5976	11.028	48.7656	cellular organisms; Bacteria; Proteobacteria; Gammaproteobacteria; Pseudomonadales; Pseudomonadaceae; Pseudomonas; unclassified Pseudomonas;
FBKHJDAB_1643628	K01428	ureC	urease subunit alpha [EC:3.5.1.5]	85.0504	53.0003	64.3448	43.615	94.5418	71.9831	79.1595	22.6305	47.263	20.4957	cellular organisms; Bacteria; Proteobacteria; Gammaproteobacteria;
FBKHJDAB_1687580	K01428	ureC	urease subunit alpha [EC:3.5.1.5]	2847.58	2844.93	4621.24	6009.72	1674.98	1348.55	2334.9	3121.88	4789.96	3825.88	cellular organisms; Bacteria; Terrabacteria group; Cyanobacteria/Melainabacteria group; Cyanobacteria; Synechococcales; Synechococcaceae; Synechococcus; unclassified Synechococcus;
FBKHJDAB_1778951	K01428	ureC	urease subunit alpha [EC:3.5.1.5]	420.872	301.12	272.666	182.719	396.966	374.295	261.335	93.6475	57.2006	34.4484	cellular organisms; Bacteria; Proteobacteria; Alphaproteobacteria; Hyphomicrobiales;
FBKHJDAB_1880103	K01428	ureC	urease subunit alpha [EC:3.5.1.5]	20.1499	24.6873	0	19.3922	89.8443	139.29	39.1554	32.8885	12.1415	33.4587	cellular organisms; Bacteria; Proteobacteria; Alphaproteobacteria; Rhodobacterales;
FBKHJDAB_1885367	K01428	ureC	urease subunit alpha [EC:3.5.1.5]	57.1948	53.1636	23.6179	65.6239	106.701	195.95	53.1912	229.087	47.9352	100.352	cellular organisms; Bacteria; Proteobacteria; Alphaproteobacteria; Rhodobacterales;
FBKHJDAB_1983500	K01428	ureC	urease subunit alpha [EC:3.5.1.5]	43.9849	31.4853	85.9189	43.4616	42.6422	21.7364	113.177	4.5102	20.4086	2.81705	cellular organisms; Bacteria; Proteobacteria; Alphaproteobacteria;
FBKHJDAB_2036636	K01428	ureC	urease subunit alpha [EC:3.5.1.5]	125.841	72.9053	94.2957	10.2431	81.6015	24.736	170.127	3.15853	12.3683	1.233	cellular organisms; Bacteria;
FBKHJDAB_2037511	K01428	ureC	urease subunit alpha [EC:3.5.1.5]	17.1951	16.2791	28.2619	47.7246	49.6713	68.5902	145.443	24.3979	28.3078	18.3431	cellular organisms; Bacteria; Terrabacteria group; Actinobacteria; Acidimicrobiia; Acidimicrobiales; Ilumatobacteraceae; Ilumatobacter; Ilumatobacter coccineus; Ilumatobacter coccineus YM16-304;
FBKHJDAB_2046768	K01428	ureC	urease subunit alpha [EC:3.5.1.5]	38.4765	87.6215	22.3749	23.495	73.0566	24.2303	138.519	45.4677	59.3484	57.3441	cellular organisms; Bacteria; Proteobacteria; Alphaproteobacteria; Rhodobacterales; Roseobacteraceae; Roseovarius;
FBKHJDAB_2067295	K01428	ureC	urease subunit alpha [EC:3.5.1.5]	43.0635	81.539	21.8772	41.0987	44.783	13.0879	64.2453	14.4835	18.1175	16.9619	cellular organisms; Bacteria; Proteobacteria; Gammaproteobacteria; Pseudomonadales; Pseudomonadaceae; Halopseudomonas;
FBKHJDAB_2071373	K01428	ureC	urease subunit alpha [EC:3.5.1.5]	76.0354	9.12486	158.735	107.629	17.8189	3.25474	150.638	19.8101	54.8499	28.8241	cellular organisms; Bacteria; Terrabacteria group; Cyanobacteria/Melainabacteria group; Cyanobacteria; Synechococcales; Synechococcaceae; Synechococcus; unclassified Synechococcus;
Sanman_mawan_bin7_01784	K01428	ureC	urease subunit alpha [EC:3.5.1.5]	35.8021	21.1843	5.34949	25.8008	41.3685	51.6845	29.5675	10.5361	4.58423	7.63848	cellular organisms; Bacteria; Proteobacteria; Alphaproteobacteria;
Sanman_mawan_bin16_00661	K01428	ureC	urease subunit alpha [EC:3.5.1.5]	18.7961	33.8949	3.20969	14.6437	32.2674	28.1091	23.8447	0	2.61956	2.3503	cellular organisms; Bacteria; Proteobacteria; Alphaproteobacteria; Rhodospirillales; Rhodospirillaceae;
Sanman_mawan_bin24_00393	K01428	ureC	urease subunit alpha [EC:3.5.1.5]	58.9007	37.5133	92.1688	35.8764	27.7183	15.1888	51.354	1.80091	6.26856	1.40606	cellular organisms; Bacteria; Proteobacteria; Alphaproteobacteria;
Sanman_mawan_bin91_01110	K01428	ureC	urease subunit alpha [EC:3.5.1.5]	14.7854	32.9947	74.4818	21.3925	13.6673	2.1398	59.6465	0	13.1363	2.07989	cellular organisms; Bacteria; PVC group; Verrucomicrobia; Opitutae;
Sanman_mawan_bin95_00327	K01428	ureC	urease subunit alpha [EC:3.5.1.5]	54.0199	67.5078	29.7034	37.0356	3.9948	10.9451	51.8085	41.7875	46.6397	7.09249	cellular organisms; Bacteria; Proteobacteria; Gammaproteobacteria; Pseudomonadales;
Sanman_mawan_bin103_00929	K01428	ureC	urease subunit alpha [EC:3.5.1.5]	32.2013	33.1369	30.124	16.3614	42.7082	29.7854	62.6613	5.88601	2.04878	0	cellular organisms; Bacteria; Proteobacteria; Alphaproteobacteria; Rhodospirillales;
Sanman_mawan_bin109_01205	K01428	ureC	urease subunit alpha [EC:3.5.1.5]	26.4025	12.9979	29.0353	15.6329	19.5248	13.9087	39.3892	7.10395	6.18179	1.3866	cellular organisms; Bacteria; PVC group; Verrucomicrobia; Opitutae; Puniceicoccales; Puniceicoccaceae;
Sanman_mawan_bin174_02236	K01428	ureC	urease subunit alpha [EC:3.5.1.5]	0	7.97114	0	0	6.8101	31.9862	4.4861	387.6	171.723	169.963	cellular organisms; Bacteria; Proteobacteria; Alphaproteobacteria; Rhodobacterales; Roseobacteraceae; Phaeobacter; Phaeobacter italicus
FBKHJDAB_50184	K01429	ureB	urease subunit beta [EC:3.5.1.5]	101.737	130.313	71.5363	37.2997	94.0443	72.753	108.414	0	21.8939	7.85737	cellular organisms; Bacteria; Proteobacteria; Alphaproteobacteria; Rhodobacterales; Roseobacteraceae;
FBKHJDAB_69441	K01429	ureB	urease subunit beta [EC:3.5.1.5]	2167.86	1647.31	3539.24	3026.76	1144.35	843.799	2024.4	1515.8	4591.57	3142.14	cellular organisms; Bacteria; Terrabacteria group; Cyanobacteria/Melainabacteria group; Cyanobacteria; Synechococcales; Synechococcaceae; Synechococcus; unclassified Synechococcus; Synechococcus sp. WH 8101;
FBKHJDAB_97530	K01429	ureB	urease subunit beta [EC:3.5.1.5]	74.8634	98.1353	110.139	40.3786	69.2024	46.6718	73.6397	0	33.7083	7.56087	cellular organisms; Bacteria; Proteobacteria; Gammaproteobacteria; Oceanospirillales;
FBKHJDAB_102298	K01429	ureB	urease subunit beta [EC:3.5.1.5]	148.328	108.02	163.664	133.338	10.547	5.77944	36.4758	9.59365	4.17415	3.7451	cellular organisms; Bacteria; Terrabacteria group; Cyanobacteria/Melainabacteria group; Cyanobacteria; Synechococcales; Synechococcaceae; Synechococcus; unclassified Synechococcus;
FBKHJDAB_119507	K01429	ureB	urease subunit beta [EC:3.5.1.5]	41.8919	56.6576	92.9972	41.9621	22.1281	12.1255	146.678	0	8.75754	0	cellular organisms; Bacteria;
FBKHJDAB_122750	K01429	ureB	urease subunit beta [EC:3.5.1.5]	323.166	328.614	107.304	186.498	132.768	97.004	452.788	35.2238	78.8179	78.5737	cellular organisms; Bacteria; Proteobacteria; Alphaproteobacteria;
FBKHJDAB_138330	K01429	ureB	urease subunit beta [EC:3.5.1.5]	227.413	181.304	135.919	107.237	66.3842	84.8785	89.2822	10.0639	78.8179	15.7147	cellular organisms; Bacteria; Proteobacteria; Alphaproteobacteria; Rhodobacterales; Rhodobacteraceae;
FBKHJDAB_144148	K01429	ureB	urease subunit beta [EC:3.5.1.5]	71.8147	67.9891	35.7681	4.66246	77.4483	30.3138	108.414	0	0	0	cellular organisms; Bacteria; Proteobacteria; Alphaproteobacteria; Rhodobacterales; Rhodobacteraceae;
FBKHJDAB_160676	K01429	ureB	urease subunit beta [EC:3.5.1.5]	63.346	130.847	75.7204	31.4056	37.2629	23.3359	61.3664	4.84208	37.9218	3.78043	cellular organisms; Bacteria; Proteobacteria;
FBKHJDAB_166358	K01429	ureB	urease subunit beta [EC:3.5.1.5]	29.9228	11.3315	35.7681	13.9874	5.53202	30.3138	57.3957	0	0	0	cellular organisms; Bacteria;
FBKHJDAB_214953	K01429	ureB	urease subunit beta [EC:3.5.1.5]	256.721	367.269	300.051	186.673	163.479	46.2356	358.678	38.3746	66.7865	48.6863	cellular organisms; Bacteria; Proteobacteria; Alphaproteobacteria;
FBKHJDAB_256881	K01429	ureB	urease subunit beta [EC:3.5.1.5]	716.813	411.14	1082	733.738	348.233	245.593	607.738	453.135	1602.78	1036.16	cellular organisms; Bacteria; Terrabacteria group; Cyanobacteria/Melainabacteria group; Cyanobacteria; Synechococcales; Synechococcaceae; Synechococcus; unclassified Synechococcus;
FBKHJDAB_275221	K01429	ureB	urease subunit beta [EC:3.5.1.5]	119.803	156.629	156.845	84.4471	89.6497	23.1178	133.744	0	8.34831	0	cellular organisms; Bacteria; Proteobacteria; Alphaproteobacteria; Rhodobacterales; Rhodobacteraceae;
FBKHJDAB_333406	K01429	ureB	urease subunit beta [EC:3.5.1.5]	159.737	162.03	190.942	106.67	63.2821	34.6767	54.7136	52.7651	45.9157	44.9412	cellular organisms; Bacteria; Terrabacteria group; Cyanobacteria/Melainabacteria group; Cyanobacteria; Synechococcales; Synechococcaceae; Synechococcus; unclassified Synechococcus; Synechococcus sp. PROS-7-1;
FBKHJDAB_391403	K01429	ureB	urease subunit beta [EC:3.5.1.5]	2896.53	2407.95	1724.02	974.454	2821.33	2394.79	3596.8	2032.91	1646.42	1194.32	cellular organisms; Bacteria; Proteobacteria; Alphaproteobacteria; Rhodobacterales; Roseobacteraceae;
FBKHJDAB_398491	K01429	ureB	urease subunit beta [EC:3.5.1.5]	319.475	280.852	361.425	328.9	10.547	0	109.427	33.5778	45.9157	22.4706	cellular organisms; Bacteria; Terrabacteria group; Cyanobacteria/Melainabacteria group; Cyanobacteria; Synechococcales; Synechococcaceae; Synechococcus; unclassified Synechococcus;
FBKHJDAB_403224	K01429	ureB	urease subunit beta [EC:3.5.1.5]	118.529	134.658	113.347	18.4688	186.262	48.0312	202.092	4.98311	34.6901	0	cellular organisms; Bacteria; Proteobacteria; Alphaproteobacteria; Rhodobacterales;
FBKHJDAB_415035	K01429	ureB	urease subunit beta [EC:3.5.1.5]	41.4852	95.3828	35.4209	32.3204	76.6963	36.0234	50.5231	4.98311	0	3.89054	cellular organisms; Bacteria; Proteobacteria; Alphaproteobacteria;
FBKHJDAB_437482	K01429	ureB	urease subunit beta [EC:3.5.1.5]	91.2785	108.02	95.4708	102.225	0	34.6767	6.07929	4.79682	0	11.2353	cellular organisms; Bacteria; Terrabacteria group; Cyanobacteria/Melainabacteria group; Cyanobacteria; Synechococcales;
FBKHJDAB_503685	K01429	ureB	urease subunit beta [EC:3.5.1.5]	45.7818	19.2636	164.176	3.96309	4.70221	0	27.1035	0	0	0	cellular organisms; Bacteria; Proteobacteria;
FBKHJDAB_536613	K01429	ureB	urease subunit beta [EC:3.5.1.5]	40.695	0	104.239	58.8802	10.7479	11.7791	43.3656	24.441	21.2683	11.4493	cellular organisms; Bacteria; Terrabacteria group; Cyanobacteria/Melainabacteria group; Cyanobacteria; Synechococcales; Synechococcaceae; Synechococcus; unclassified Synechococcus;
FBKHJDAB_539639	K01429	ureB	urease subunit beta [EC:3.5.1.5]	5.98456	0	50.0754	9.32491	5.53202	6.06275	0	0	0	3.92869	cellular organisms; Bacteria;
FBKHJDAB_549196	K01429	ureB	urease subunit beta [EC:3.5.1.5]	11.5175	32.7118	48.1858	26.9191	74.5257	75.8416	24.5466	9.68416	12.6406	7.56087	cellular organisms; Bacteria; PVC group; Verrucomicrobia; Opitutae; Puniceicoccales; Puniceicoccaceae; Coraliomargarita; Coraliomargarita akajimensis; Coraliomargarita akajimensis DSM 45221;
FBKHJDAB_579335	K01429	ureB	urease subunit beta [EC:3.5.1.5]	120.933	152.655	323.533	98.7034	314.073	221.691	294.559	19.3683	46.3489	18.9022	cellular organisms; Bacteria; Proteobacteria;
FBKHJDAB_648979	K01429	ureB	urease subunit beta [EC:3.5.1.5]	149.614	339.946	92.9972	65.2744	697.034	1139.8	459.165	830.274	442.256	518.587	cellular organisms; Bacteria; Proteobacteria; Alphaproteobacteria; Rhodobacterales; unclassified Rhodobacterales; Rhodobacterales bacterium HKCCA1288;
FBKHJDAB_652376	K01429	ureB	urease subunit beta [EC:3.5.1.5]	171.147	118.822	231.858	208.896	73.8292	92.4711	115.507	153.498	463.331	314.588	cellular organisms; Bacteria; Terrabacteria group; Cyanobacteria/Melainabacteria group; Cyanobacteria; Synechococcales;
FBKHJDAB_655677	K01429	ureB	urease subunit beta [EC:3.5.1.5]	11.9691	11.3315	71.5363	13.9874	0	0	19.1319	0	0	0	cellular organisms; Bacteria; environmental samples <bacteria,superkingdom Bacteria>; uncultured marine bacterium HF10_45G01;
FBKHJDAB_713074	K01429	ureB	urease subunit beta [EC:3.5.1.5]	792.982	745.339	1343.41	1657.83	321.684	346.767	443.788	652.368	976.753	632.922	cellular organisms; Bacteria; Terrabacteria group; Cyanobacteria/Melainabacteria group; Cyanobacteria; Synechococcales;
FBKHJDAB_726859	K01429	ureB	urease subunit beta [EC:3.5.1.5]	6423.72	6708.05	8387.79	10609.2	4545.77	3623.71	4668.9	7818.82	9174.8	13677.1	cellular organisms; Bacteria; Terrabacteria group; Cyanobacteria/Melainabacteria group; Cyanobacteria; Synechococcales; Synechococcaceae; Synechococcus; unclassified Synechococcus;
FBKHJDAB_760579	K01429	ureB	urease subunit beta [EC:3.5.1.5]	47.7724	105.531	107.864	57.8956	19.6266	59.1514	33.9383	138.357	77.6756	48.784	cellular organisms; Bacteria; Terrabacteria group; Cyanobacteria/Melainabacteria group; Cyanobacteria; Synechococcales; Synechococcaceae; Synechococcus; unclassified Synechococcus;
FBKHJDAB_770420	K01429	ureB	urease subunit beta [EC:3.5.1.5]	75.5764	44.0311	48.6446	31.7047	21.4958	17.6686	30.9754	29.3292	21.2683	15.2657	cellular organisms; Bacteria; Proteobacteria;
FBKHJDAB_777354	K01429	ureB	urease subunit beta [EC:3.5.1.5]	71.8147	169.973	28.6145	135.211	71.9162	97.004	89.2822	100.639	65.6816	51.073	cellular organisms; Bacteria; Proteobacteria; Alphaproteobacteria; Hyphomicrobiales;
FBKHJDAB_814405	K01429	ureB	urease subunit beta [EC:3.5.1.5]	29.6323	50.4968	28.3367	18.4688	16.4349	24.0156	69.4692	9.96622	8.67252	15.5622	cellular organisms; Bacteria; Proteobacteria; Alphaproteobacteria; Rhodospirillales; Acetobacteraceae; Roseomonas; unclassified Roseomonas; Roseomonas sp. OT10;
FBKHJDAB_927231	K01429	ureB	urease subunit beta [EC:3.5.1.5]	0	5.66576	0	4.66246	0	0	0	75.4795	39.4089	43.2155	cellular organisms; Bacteria; Proteobacteria; Alphaproteobacteria; Rhodobacterales; Roseobacteraceae; Ruegeria; Ruegeria pomeroyi; Ruegeria pomeroyi DSS-3;
FBKHJDAB_961262	K01429	ureB	urease subunit beta [EC:3.5.1.5]	5.98456	0	0	0	0	157.632	12.7546	60.3835	35.0302	66.7876	cellular organisms; Bacteria; Proteobacteria; Alphaproteobacteria; Rhodobacterales; Roseobacteraceae;
FBKHJDAB_977045	K01429	ureB	urease subunit beta [EC:3.5.1.5]	290.95	388.873	518.27	680.022	121.291	127.148	243.172	302.2	626.123	535.55	cellular organisms; Bacteria; Terrabacteria group; Cyanobacteria/Melainabacteria group; Cyanobacteria; Synechococcales; Synechococcaceae; Synechococcus; unclassified Synechococcus;
FBKHJDAB_1040161	K01429	ureB	urease subunit beta [EC:3.5.1.5]	0	0	14.3072	0	11.064	12.1255	25.5092	115.735	17.5151	62.859	cellular organisms; Bacteria; Proteobacteria; Alphaproteobacteria; Rhodobacterales;
FBKHJDAB_1046674	K01429	ureB	urease subunit beta [EC:3.5.1.5]	23.9382	5.66576	0	0	44.2561	60.6275	12.7546	85.5433	17.5151	39.2868	cellular organisms; Bacteria; Proteobacteria; Alphaproteobacteria; Rhodobacterales; unclassified Rhodobacterales; Rhodobacterales bacterium HKCCA1288;
FBKHJDAB_1113303	K01429	ureB	urease subunit beta [EC:3.5.1.5]	0	0	0	0	0	0	0	79.7297	30.3538	11.6716	cellular organisms; Bacteria; Proteobacteria; Alphaproteobacteria; Rhodobacterales; Roseobacteraceae; Thalassobius; Thalassobius gelatinovorus;
FBKHJDAB_1134063	K01429	ureB	urease subunit beta [EC:3.5.1.5]	11.5175	5.45196	6.88367	49.3517	5.32326	0	55.2298	96.8415	189.609	124.754	cellular organisms; Bacteria; Terrabacteria group; Cyanobacteria/Melainabacteria group; Cyanobacteria; Synechococcales; Synechococcaceae; Synechococcus; unclassified Synechococcus; Synechococcus sp. LTW-R;
FBKHJDAB_1134304	K01429	ureB	urease subunit beta [EC:3.5.1.5]	0	5.66576	0	9.32491	0	6.06275	0	211.343	100.712	66.7876	cellular organisms; Bacteria; Proteobacteria; Alphaproteobacteria; Rhodobacterales; Roseobacteraceae; Phaeobacter;
FBKHJDAB_1265128	K01429	ureB	urease subunit beta [EC:3.5.1.5]	34.8814	16.5117	34.7462	18.117	5.37396	5.88953	30.9754	14.6646	131.864	49.6137	cellular organisms; Bacteria; PVC group; Verrucomicrobia; Opitutae; Puniceicoccales; Puniceicoccaceae; Coraliomargarita; Coraliomargarita akajimensis; Coraliomargarita akajimensis DSM 45221;
FBKHJDAB_1327538	K01429	ureB	urease subunit beta [EC:3.5.1.5]	290.396	336.645	49.5892	253.946	509.483	666.432	334.715	837.162	268.848	494.099	cellular organisms; Bacteria; Proteobacteria; Alphaproteobacteria; Rhodobacterales; Roseobacteraceae;
FBKHJDAB_1392642	K01429	ureB	urease subunit beta [EC:3.5.1.5]	100.75	106.604	28.3367	120.047	454.7	600.389	113.677	787.331	234.158	420.179	cellular organisms; Bacteria; Proteobacteria; Alphaproteobacteria; Rhodobacterales; Roseobacteraceae;
FBKHJDAB_1433286	K01429	ureB	urease subunit beta [EC:3.5.1.5]	11.8529	0	0	4.61719	71.218	36.0234	63.1538	19.9324	8.67252	27.2338	cellular organisms; Bacteria; Proteobacteria; Gammaproteobacteria; Pseudomonadales; Pseudomonadaceae; Pseudomonas;
FBKHJDAB_1452133	K01429	ureB	urease subunit beta [EC:3.5.1.5]	8.36199	0	19.991	19.544	19.3242	12.7069	57.9198	17.5774	0	52.1493	cellular organisms; Bacteria; Terrabacteria group; Actinobacteria; Actinomycetia; Corynebacteriales; Nocardiaceae; Rhodococcus;
FBKHJDAB_1509069	K01429	ureB	urease subunit beta [EC:3.5.1.5]	82.9704	28.0538	70.8417	36.9376	136.958	72.0467	50.5231	9.96622	0	7.78108	cellular organisms; Bacteria; Proteobacteria; Alphaproteobacteria;
FBKHJDAB_1561018	K01429	ureB	urease subunit beta [EC:3.5.1.5]	10.804	15.3427	25.829	29.4601	29.961	21.8903	143.912	18.1685	35.5727	3.54625	cellular organisms; Bacteria; Terrabacteria group; Actinobacteria; Acidimicrobiia; Acidimicrobiales; Ilumatobacteraceae; Ilumatobacter; Ilumatobacter coccineus; Ilumatobacter coccineus YM16-304;
FBKHJDAB_1561899	K01429	ureB	urease subunit beta [EC:3.5.1.5]	346.299	483.442	112.257	164.621	434.05	350.824	412.807	202.343	68.7131	34.6782	cellular organisms; Bacteria; Proteobacteria; Gammaproteobacteria;
FBKHJDAB_1601812	K01429	ureB	urease subunit beta [EC:3.5.1.5]	941.799	654.962	1438.49	643.153	354.681	306.256	935.458	249.298	969.836	187.006	cellular organisms; Bacteria; Terrabacteria group; Cyanobacteria/Melainabacteria group; Cyanobacteria; Synechococcales; Synechococcaceae; Synechococcus; unclassified Synechococcus; Synechococcus sp. Minos11;
FBKHJDAB_1643629	K01429	ureB	urease subunit beta [EC:3.5.1.5]	51.8285	92.6834	55.0694	17.9461	53.2326	70.0077	73.6397	9.68416	63.203	3.78043	cellular organisms; Bacteria; Proteobacteria; Gammaproteobacteria;
FBKHJDAB_1652409	K01429	ureB	urease subunit beta [EC:3.5.1.5]	17.9537	0	28.6145	9.32491	99.5763	36.3765	31.8865	5.03196	4.37877	15.7147	cellular organisms; Bacteria; Proteobacteria; Alphaproteobacteria; Hyphomicrobiales; Rhizobiaceae; Rhizobium/Agrobacterium group; Rhizobium; unclassified Rhizobium;
FBKHJDAB_1757373	K01429	ureB	urease subunit beta [EC:3.5.1.5]	0	28.3288	7.15363	9.32491	49.7881	84.8785	63.773	55.3516	26.2726	23.5721	cellular organisms; Bacteria; Proteobacteria; Alphaproteobacteria; Rhodobacterales; Roseobacteraceae; Sagittula; unclassified Sagittula; Sagittula sp. P11;
FBKHJDAB_1778950	K01429	ureB	urease subunit beta [EC:3.5.1.5]	361.514	291.759	219.609	147.75	246.524	294.191	246.3	69.7635	60.7076	27.2338	cellular organisms; Bacteria; Proteobacteria; Alphaproteobacteria; Hyphomicrobiales;
FBKHJDAB_1885370	K01429	ureB	urease subunit beta [EC:3.5.1.5]	29.6323	22.443	14.1683	73.8751	131.479	162.105	18.9461	204.308	30.3538	85.592	cellular organisms; Bacteria; Proteobacteria; Alphaproteobacteria; Rhodobacterales;
FBKHJDAB_1983501	K01429	ureB	urease subunit beta [EC:3.5.1.5]	35.5587	106.604	42.5051	32.3204	71.218	6.00389	37.8923	0	17.345	0	cellular organisms; Bacteria; Proteobacteria; Alphaproteobacteria;
FBKHJDAB_2046767	K01429	ureB	urease subunit beta [EC:3.5.1.5]	5.98456	50.9919	21.4609	41.9621	77.4483	0	102.037	25.1598	17.5151	31.4295	cellular organisms; Bacteria; Proteobacteria; Alphaproteobacteria; Rhodobacterales; Roseobacteraceae; Roseovarius;
FBKHJDAB_2052611	K01429	ureB	urease subunit beta [EC:3.5.1.5]	35.9074	22.6631	21.4609	9.32491	16.5961	30.3138	38.2638	30.1918	13.1363	15.7147	cellular organisms; Bacteria; Proteobacteria; Alphaproteobacteria; Rhodobacterales; Roseobacteraceae; Ruegeria; unclassified Ruegeria; Ruegeria sp. SCSIO 43209;
FBKHJDAB_2067294	K01429	ureB	urease subunit beta [EC:3.5.1.5]	71.8147	50.9919	0	18.6498	5.53202	0	82.9049	10.0639	8.75754	15.7147	cellular organisms; Bacteria; Proteobacteria; Gammaproteobacteria; Pseudomonadales; Pseudomonadaceae; Halopseudomonas;
FBKHJDAB_2081890	K01429	ureB	urease subunit beta [EC:3.5.1.5]	5.75872	49.0676	75.7204	17.9461	10.6465	11.6679	61.3664	0	12.6406	3.78043	cellular organisms; Bacteria; PVC group; Verrucomicrobia; Opitutae;
Sanman_mawan_bin7_01784	K01429	ureB	urease subunit beta [EC:3.5.1.5]	20.5862	25.4212	7.48928	12.5517	35.5769	54.4047	25.7523	8.27839	13.0978	7.05089	cellular organisms; Bacteria; Proteobacteria; Alphaproteobacteria;
Sanman_mawan_bin16_00661	K01429	ureB	urease subunit beta [EC:3.5.1.5]	20.5862	20.3369	21.3979	11.1571	43.8505	25.3889	18.122	0	0	0	cellular organisms; Bacteria; Proteobacteria; Alphaproteobacteria; Rhodospirillales; Rhodospirillaceae;
Sanman_mawan_bin90_02009	K01429	ureB	urease subunit beta [EC:3.5.1.5]	11.4098	75.6141	13.6387	44.4459	10.547	11.5589	12.1586	14.3905	37.5674	22.4706	cellular organisms; Bacteria; Terrabacteria group; Cyanobacteria/Melainabacteria group; Cyanobacteria; Synechococcales; Synechococcaceae; Synechococcus;
Sanman_mawan_bin103_00930	K01429	ureB	urease subunit beta [EC:3.5.1.5]	36.7173	19.5533	49.3761	19.6665	44.5473	25.573	26.8997	1.92955	3.35816	4.51947	cellular organisms; Bacteria; Proteobacteria; Alphaproteobacteria; Rhodospirillales;
Sanman_mawan_bin123_01347	K01429	ureB	urease subunit beta [EC:3.5.1.5]	0	0	28.6145	13.9874	22.1281	0	19.1319	0	8.75754	0	cellular organisms; Bacteria; Proteobacteria; Alphaproteobacteria; Rhodobacterales; Rhodobacteraceae;
FBKHJDAB_50183	K01430	ureA	urease subunit gamma [EC:3.5.1.5]	102.745	114.437	43.3467	18.8345	145.256	85.7189	122.368	5.08178	0	0	cellular organisms; Bacteria; Proteobacteria; Alphaproteobacteria; Rhodobacterales; Roseobacteraceae;
FBKHJDAB_69442	K01430	ureA	urease subunit gamma [EC:3.5.1.5]	2254.34	1790.94	3677.25	3922.28	966.515	697.997	2086.7	1829.44	3922.43	2813.02	cellular organisms; Bacteria; Terrabacteria group; Cyanobacteria/Melainabacteria group; Cyanobacteria; Synechococcales; Synechococcaceae; Synechococcus; unclassified Synechococcus; Synechococcus sp. WH 8101;
FBKHJDAB_97529	K01430	ureA	urease subunit gamma [EC:3.5.1.5]	74.8634	119.943	96.3715	53.8382	74.5257	46.6718	61.3664	0	8.42707	7.56087	cellular organisms; Bacteria; Proteobacteria; Gammaproteobacteria; Oceanospirillales;
FBKHJDAB_102299	K01430	ureA	urease subunit gamma [EC:3.5.1.5]	72.5257	160.212	180.611	145.967	5.58679	0	6.44044	15.2453	4.42213	3.96758	cellular organisms; Bacteria; Terrabacteria group; Cyanobacteria/Melainabacteria group; Cyanobacteria; Synechococcales; Synechococcaceae; Synechococcus; unclassified Synechococcus;
FBKHJDAB_108261	K01430	ureA	urease subunit gamma [EC:3.5.1.5]	54.3943	11.4437	43.3467	32.9603	27.9339	12.2456	64.4044	35.5725	137.086	39.6759	cellular organisms; Bacteria; Terrabacteria group; Cyanobacteria/Melainabacteria group; Cyanobacteria; Synechococcales;
FBKHJDAB_110162	K01430	ureA	urease subunit gamma [EC:3.5.1.5]	1958.2	1367.52	2586.35	2151.84	910.647	520.436	1262.33	1112.91	3789.76	2448	cellular organisms; Bacteria; Terrabacteria group; Cyanobacteria/Melainabacteria group; Cyanobacteria; Synechococcales;
FBKHJDAB_119508	K01430	ureA	urease subunit gamma [EC:3.5.1.5]	42.3067	51.4967	86.6934	23.5431	83.8019	18.3683	38.6426	5.08178	17.6885	0	cellular organisms; Bacteria;
FBKHJDAB_122748	K01430	ureA	urease subunit gamma [EC:3.5.1.5]	241.752	389.087	209.509	127.133	106.149	79.5961	579.64	60.9814	44.2213	67.449	cellular organisms; Bacteria; Proteobacteria; Alphaproteobacteria;
FBKHJDAB_138331	K01430	ureA	urease subunit gamma [EC:3.5.1.5]	193.402	171.656	115.591	84.7552	111.736	146.947	122.368	10.1636	75.1762	15.8703	cellular organisms; Bacteria; Proteobacteria; Alphaproteobacteria; Rhodobacterales; Rhodobacteraceae;
FBKHJDAB_144147	K01430	ureA	urease subunit gamma [EC:3.5.1.5]	74.8634	65.4235	55.0694	8.97304	53.2326	23.3359	49.0931	0	0	0	cellular organisms; Bacteria; Proteobacteria; Alphaproteobacteria; Rhodobacterales; Rhodobacteraceae;
FBKHJDAB_160675	K01430	ureA	urease subunit gamma [EC:3.5.1.5]	69.1047	70.8755	55.0694	62.8112	79.8489	70.0077	49.0931	0	21.0677	3.78043	cellular organisms; Bacteria; Proteobacteria;
FBKHJDAB_166357	K01430	ureA	urease subunit gamma [EC:3.5.1.5]	72.2397	64.9719	38.8582	11.2561	60.0993	25.6142	42.3392	3.03704	0	0	cellular organisms; Bacteria;
FBKHJDAB_178488	K01430	ureA	urease subunit gamma [EC:3.5.1.5]	42.3067	5.72186	57.7956	9.41725	0	0	45.0831	0	0	0	cellular organisms; Bacteria; environmental samples <bacteria,superkingdom Bacteria>; uncultured marine bacterium HF10_45G01;
FBKHJDAB_214954	K01430	ureA	urease subunit gamma [EC:3.5.1.5]	190.038	332.57	254.696	242.272	191.637	70.0077	374.335	0	46.3489	30.2435	cellular organisms; Bacteria; Proteobacteria; Alphaproteobacteria;
FBKHJDAB_274046	K01430	ureA	urease subunit gamma [EC:3.5.1.5]	0	64.212	56.7521	10.5682	12.5392	20.6133	36.138	0	19.8504	0	cellular organisms; Bacteria; PVC group; Verrucomicrobia; Opitutae; Puniceicoccales; Puniceicoccaceae; Coraliomargarita; Coraliomargarita akajimensis; Coraliomargarita akajimensis DSM 45221;
FBKHJDAB_275222	K01430	ureA	urease subunit gamma [EC:3.5.1.5]	109.416	98.1353	103.255	53.8382	15.9698	29.1698	190.236	0	0	3.78043	cellular organisms; Bacteria; Proteobacteria; Alphaproteobacteria; Rhodobacterales; Rhodobacteraceae;
FBKHJDAB_333405	K01430	ureA	urease subunit gamma [EC:3.5.1.5]	102.745	102.993	36.1223	131.841	16.7604	12.2456	19.3213	15.2453	17.6885	7.93517	cellular organisms; Bacteria; Terrabacteria group; Cyanobacteria/Melainabacteria group; Cyanobacteria; Synechococcales; Synechococcaceae; Synechococcus; unclassified Synechococcus; Synechococcus sp. PROS-7-1;
FBKHJDAB_391401	K01430	ureA	urease subunit gamma [EC:3.5.1.5]	2399.39	2265.86	1242.61	824.009	2921.89	2081.75	2981.92	1844.69	1481.41	999.831	cellular organisms; Bacteria; Proteobacteria; Alphaproteobacteria; Rhodobacterales; Roseobacteraceae;
FBKHJDAB_398492	K01430	ureA	urease subunit gamma [EC:3.5.1.5]	235.709	148.768	397.345	291.935	0	0	141.69	20.3271	48.6434	11.9027	cellular organisms; Bacteria; Terrabacteria group; Cyanobacteria/Melainabacteria group; Cyanobacteria; Synechococcales; Synechococcaceae; Synechococcus; unclassified Synechococcus;
FBKHJDAB_403225	K01430	ureA	urease subunit gamma [EC:3.5.1.5]	78.5695	80.106	57.7956	42.3776	100.562	48.9822	186.773	10.1636	30.9549	7.93517	cellular organisms; Bacteria; Proteobacteria; Alphaproteobacteria; Rhodobacterales;
FBKHJDAB_437481	K01430	ureA	urease subunit gamma [EC:3.5.1.5]	139.008	143.047	130.04	183.636	0	12.2456	12.8809	0	17.6885	0	cellular organisms; Bacteria; Terrabacteria group; Cyanobacteria/Melainabacteria group; Cyanobacteria; Synechococcales;
FBKHJDAB_473059	K01430	ureA	urease subunit gamma [EC:3.5.1.5]	48.3505	85.8279	86.6934	94.1724	72.6283	48.9822	83.7257	10.1636	8.84426	11.9027	cellular organisms; Bacteria; Proteobacteria; Alphaproteobacteria; Rhodobacterales; Rhodobacteraceae; Polymorphum; Polymorphum gilvum; Polymorphum gilvum SL003B-26A1;
FBKHJDAB_503686	K01430	ureA	urease subunit gamma [EC:3.5.1.5]	30.2191	17.1656	101.142	9.41725	0	0	38.6426	0	0	0	cellular organisms; Bacteria; Proteobacteria;
FBKHJDAB_536614	K01430	ureA	urease subunit gamma [EC:3.5.1.5]	42.3067	0	72.2445	37.669	11.1736	6.12278	64.4044	15.2453	57.4876	27.7731	cellular organisms; Bacteria; Terrabacteria group; Cyanobacteria/Melainabacteria group; Cyanobacteria; Synechococcales; Synechococcaceae; Synechococcus; unclassified Synechococcus;
FBKHJDAB_539638	K01430	ureA	urease subunit gamma [EC:3.5.1.5]	12.0876	0	36.1223	14.1259	0	12.2456	51.5235	0	4.42213	3.96758	cellular organisms; Bacteria;
FBKHJDAB_541041	K01430	ureA	urease subunit gamma [EC:3.5.1.5]	5191.63	5824.85	7390.62	8677.99	3659.35	2859.34	4630.68	7256.79	8402.04	12144.8	cellular organisms; Bacteria; Terrabacteria group; Cyanobacteria/Melainabacteria group; Cyanobacteria; Synechococcales; Synechococcaceae; Synechococcus; unclassified Synechococcus; Synechococcus sp. BMK-MC-1;
FBKHJDAB_579336	K01430	ureA	urease subunit gamma [EC:3.5.1.5]	132.451	239.886	165.208	94.2169	346.012	210.023	165.689	19.3683	37.9218	30.2435	cellular organisms; Bacteria; Proteobacteria;
FBKHJDAB_648358	K01430	ureA	urease subunit gamma [EC:3.5.1.5]	12.0876	22.8874	50.5712	28.2517	0	42.8594	32.2022	0	4.42213	7.93517	cellular organisms; Bacteria; Proteobacteria; Alphaproteobacteria; Rhodospirillales; Azospirillaceae; Skermanella;
FBKHJDAB_648981	K01430	ureA	urease subunit gamma [EC:3.5.1.5]	169.227	274.649	144.489	122.424	910.647	1334.77	360.665	1031.6	543.922	607.04	cellular organisms; Bacteria; Proteobacteria; Alphaproteobacteria; Rhodobacterales; unclassified Rhodobacterales; Rhodobacterales bacterium HKCCA1288;
FBKHJDAB_652375	K01430	ureA	urease subunit gamma [EC:3.5.1.5]	30.2191	34.3312	130.04	61.2121	27.9339	12.2456	32.2022	96.5539	163.619	111.092	cellular organisms; Bacteria; Terrabacteria group; Cyanobacteria/Melainabacteria group; Cyanobacteria; Synechococcales;
FBKHJDAB_655676	K01430	ureA	urease subunit gamma [EC:3.5.1.5]	30.2191	17.1656	65.0201	28.2517	0	0	0	5.08178	8.84426	0	cellular organisms; Bacteria; environmental samples <bacteria,superkingdom Bacteria>; uncultured marine bacterium HF10_45G01;
FBKHJDAB_760578	K01430	ureA	urease subunit gamma [EC:3.5.1.5]	42.3067	51.4967	36.1223	51.7949	83.8019	61.2278	19.3213	172.781	110.553	43.6434	cellular organisms; Bacteria; Terrabacteria group; Cyanobacteria/Melainabacteria group; Cyanobacteria; Synechococcales; Synechococcaceae; Synechococcus; unclassified Synechococcus;
FBKHJDAB_770421	K01430	ureA	urease subunit gamma [EC:3.5.1.5]	12.0876	28.6093	65.0201	47.0862	22.3472	12.2456	57.9639	30.4907	13.2664	3.96758	cellular organisms; Bacteria; Proteobacteria;
FBKHJDAB_777352	K01430	ureA	urease subunit gamma [EC:3.5.1.5]	96.701	125.881	93.9179	150.676	67.0415	79.5961	148.13	91.4721	88.4425	63.4813	cellular organisms; Bacteria; Proteobacteria; Alphaproteobacteria; Hyphomicrobiales;
FBKHJDAB_801831	K01430	ureA	urease subunit gamma [EC:3.5.1.5]	410.979	200.265	144.489	65.9207	240.232	220.42	373.545	132.126	114.975	83.3193	cellular organisms; Bacteria; Proteobacteria; Alphaproteobacteria; Rhodobacterales; unclassified Rhodobacterales; Rhodobacterales bacterium HKCCA1288;
FBKHJDAB_806048	K01430	ureA	urease subunit gamma [EC:3.5.1.5]	12.0876	0	7.22445	23.5431	0	0	25.7617	0	0	3.96758	cellular organisms; Bacteria; Terrabacteria group; Cyanobacteria/Melainabacteria group; Cyanobacteria; Synechococcales; Synechococcaceae; Synechococcus; unclassified Synechococcus;
FBKHJDAB_856976	K01430	ureA	urease subunit gamma [EC:3.5.1.5]	42.3067	28.6093	28.8978	56.5034	72.6283	73.4733	38.6426	20.3271	26.5328	15.8703	cellular organisms; Bacteria;
FBKHJDAB_927233	K01430	ureA	urease subunit gamma [EC:3.5.1.5]	0	0	0	0	0	24.4911	0	66.0632	66.3319	55.5462	cellular organisms; Bacteria; Proteobacteria; Alphaproteobacteria; Rhodobacterales; Roseobacteraceae; Ruegeria; Ruegeria pomeroyi; Ruegeria pomeroyi DSS-3;
FBKHJDAB_961260	K01430	ureA	urease subunit gamma [EC:3.5.1.5]	12.0876	22.8874	7.22445	4.70862	22.3472	67.3506	25.7617	50.8179	17.6885	55.5462	cellular organisms; Bacteria; Proteobacteria; Alphaproteobacteria; Rhodobacterales; Roseobacteraceae;
FBKHJDAB_977046	K01430	ureA	urease subunit gamma [EC:3.5.1.5]	24.1752	17.1656	43.3467	32.9603	0	0	12.8809	106.717	185.729	273.763	cellular organisms; Bacteria; Terrabacteria group; Cyanobacteria/Melainabacteria group; Cyanobacteria; Synechococcales; Synechococcaceae; Synechococcus; unclassified Synechococcus;
FBKHJDAB_1005657	K01430	ureA	urease subunit gamma [EC:3.5.1.5]	0	16.3559	6.88367	4.48652	21.2931	11.6679	0	62.947	0	7.56087	cellular organisms; Bacteria;
FBKHJDAB_1007139	K01430	ureA	urease subunit gamma [EC:3.5.1.5]	126.92	108.715	137.265	113.007	78.215	30.6139	199.654	45.7361	159.197	103.157	cellular organisms; Bacteria; Terrabacteria group; Cyanobacteria/Melainabacteria group; Cyanobacteria; Synechococcales; Synechococcaceae; Synechococcus; unclassified Synechococcus; Synechococcus sp. A15-44;
FBKHJDAB_1040159	K01430	ureA	urease subunit gamma [EC:3.5.1.5]	0	5.72186	0	4.70862	22.3472	6.12278	0	81.3086	22.1106	47.611	cellular organisms; Bacteria; Proteobacteria; Alphaproteobacteria; Rhodobacterales;
FBKHJDAB_1046676	K01430	ureA	urease subunit gamma [EC:3.5.1.5]	18.1314	0	0	0	22.3472	159.192	0	71.145	22.1106	0	cellular organisms; Bacteria; Proteobacteria; Alphaproteobacteria; Rhodobacterales; unclassified Rhodobacterales; Rhodobacterales bacterium HKCCA1288;
FBKHJDAB_1087502	K01430	ureA	urease subunit gamma [EC:3.5.1.5]	169.227	177.378	130.04	136.55	346.381	238.788	264.058	111.799	57.4876	31.7407	cellular organisms; Bacteria; Proteobacteria; Alphaproteobacteria; Rhodospirillales;
FBKHJDAB_1113302	K01430	ureA	urease subunit gamma [EC:3.5.1.5]	0	0	0	0	11.1736	6.12278	0	96.5539	70.754	15.8703	cellular organisms; Bacteria; Proteobacteria; Alphaproteobacteria; Rhodobacterales; Roseobacteraceae; Thalassobius; Thalassobius gelatinovorus;
FBKHJDAB_1134064	K01430	ureA	urease subunit gamma [EC:3.5.1.5]	6.04381	0	21.6734	47.0862	0	0	77.2853	106.717	243.217	162.671	cellular organisms; Bacteria; Terrabacteria group; Cyanobacteria/Melainabacteria group; Cyanobacteria; Synechococcales; Synechococcaceae; Synechococcus; unclassified Synechococcus; Synechococcus sp. LTW-R;
FBKHJDAB_1134306	K01430	ureA	urease subunit gamma [EC:3.5.1.5]	0	0	0	0	22.3472	12.2456	0	315.071	212.262	126.963	cellular organisms; Bacteria; Proteobacteria; Alphaproteobacteria; Rhodobacterales; Roseobacteraceae; Phaeobacter;
FBKHJDAB_1255165	K01430	ureA	urease subunit gamma [EC:3.5.1.5]	0	0	0	0	0	12.2456	12.8809	5.08178	8.84426	3.96758	cellular organisms; Bacteria; Proteobacteria; Alphaproteobacteria; Rhodobacterales; Rhodobacteraceae; Cognatishimia; Cognatishimia activa;
FBKHJDAB_1265129	K01430	ureA	urease subunit gamma [EC:3.5.1.5]	0	11.4437	72.2445	9.41725	0	6.12278	25.7617	0	39.7991	31.7407	cellular organisms; Bacteria; PVC group; Verrucomicrobia; Opitutae; Puniceicoccales; Puniceicoccaceae; Coraliomargarita; Coraliomargarita akajimensis; Coraliomargarita akajimensis DSM 45221;
FBKHJDAB_1327537	K01430	ureA	urease subunit gamma [EC:3.5.1.5]	271.972	354.755	180.611	197.762	480.464	679.628	315.582	706.368	243.217	527.689	cellular organisms; Bacteria; Proteobacteria; Alphaproteobacteria; Rhodobacterales; Roseobacteraceae;
FBKHJDAB_1376648	K01430	ureA	urease subunit gamma [EC:3.5.1.5]	54.3943	11.4437	0	28.2517	22.3472	0	12.8809	10.1636	13.2664	23.8055	cellular organisms; Bacteria; Terrabacteria group; Cyanobacteria/Melainabacteria group; Cyanobacteria; Synechococcales;
FBKHJDAB_1392644	K01430	ureA	urease subunit gamma [EC:3.5.1.5]	96.701	102.993	57.7956	56.5034	256.992	508.191	122.368	696.205	203.418	265.828	cellular organisms; Bacteria; Proteobacteria; Alphaproteobacteria; Rhodobacterales; Roseobacteraceae;
FBKHJDAB_1465843	K01430	ureA	urease subunit gamma [EC:3.5.1.5]	18.1314	0	0	47.0862	27.9339	6.12278	12.8809	10.1636	13.2664	67.449	cellular organisms; Bacteria; Proteobacteria; Alphaproteobacteria; Hyphomicrobiales; Rhizobiaceae; Rhizobium/Agrobacterium group; Rhizobium;
FBKHJDAB_1506379	K01430	ureA	urease subunit gamma [EC:3.5.1.5]	21.0491	0	10.0644	6.55959	50.5894	38.3835	31.4027	17.6986	3.08024	13.8181	cellular organisms; Bacteria; Terrabacteria group; Actinobacteria; Actinomycetia; Corynebacteriales; Nocardiaceae; Rhodococcus;
FBKHJDAB_1509070	K01430	ureA	urease subunit gamma [EC:3.5.1.5]	6.04381	91.5498	0	14.1259	128.496	73.4733	90.1662	0	0	15.8703	cellular organisms; Bacteria; Proteobacteria; Alphaproteobacteria;
FBKHJDAB_1561019	K01430	ureA	urease subunit gamma [EC:3.5.1.5]	13.565	6.4212	32.4298	15.8524	62.6962	13.7422	86.7312	5.70289	34.7383	48.9776	cellular organisms; Bacteria; Terrabacteria group; Actinobacteria; Acidimicrobiia; Acidimicrobiales; Ilumatobacteraceae; Ilumatobacter; Ilumatobacter coccineus; Ilumatobacter coccineus YM16-304;
FBKHJDAB_1569211	K01430	ureA	urease subunit gamma [EC:3.5.1.5]	36.2629	57.2186	0	4.70862	44.6943	55.105	25.7617	0	0	0	cellular organisms; Bacteria; Proteobacteria; Alphaproteobacteria; Rhodospirillales; Azospirillaceae;
FBKHJDAB_1601813	K01430	ureA	urease subunit gamma [EC:3.5.1.5]	640.644	612.239	1163.14	569.743	402.249	153.07	991.828	182.944	849.048	170.606	cellular organisms; Bacteria; Terrabacteria group; Cyanobacteria/Melainabacteria group; Cyanobacteria; Synechococcales; Synechococcaceae; Synechococcus; unclassified Synechococcus; Synechococcus sp. Minos11;
FBKHJDAB_1605097	K01430	ureA	urease subunit gamma [EC:3.5.1.5]	60.4381	22.8874	21.6734	9.41725	106.149	61.2278	122.368	10.1636	30.9549	3.96758	cellular organisms; Bacteria; Proteobacteria; Alphaproteobacteria;
FBKHJDAB_1643630	K01430	ureA	urease subunit gamma [EC:3.5.1.5]	40.3111	76.3274	34.4184	13.4595	53.2326	75.8416	49.0931	19.3683	25.2812	11.3413	cellular organisms; Bacteria; Proteobacteria; Gammaproteobacteria;
FBKHJDAB_1757375	K01430	ureA	urease subunit gamma [EC:3.5.1.5]	36.2629	22.8874	14.4489	0	39.1075	67.3506	19.3213	25.4089	53.0655	23.8055	cellular organisms; Bacteria; Proteobacteria; Alphaproteobacteria; Rhodobacterales; Roseobacteraceae; Sagittula; unclassified Sagittula; Sagittula sp. P11;
FBKHJDAB_1778948	K01430	ureA	urease subunit gamma [EC:3.5.1.5]	422.163	183.634	204.58	146.671	342.778	306.311	224.934	100.733	91.8314	11.2353	cellular organisms; Bacteria; Proteobacteria; Alphaproteobacteria; Hyphomicrobiales;
FBKHJDAB_1817034	K01430	ureA	urease subunit gamma [EC:3.5.1.5]	36.2629	45.7749	7.22445	14.1259	33.5207	79.5961	6.44044	45.7361	26.5328	23.8055	cellular organisms; Bacteria; Proteobacteria; Alphaproteobacteria; Rhodobacterales;
FBKHJDAB_1885372	K01430	ureA	urease subunit gamma [EC:3.5.1.5]	60.4381	62.9405	21.6734	61.2121	72.6283	134.701	64.4044	198.19	17.6885	63.4813	cellular organisms; Bacteria; Proteobacteria; Alphaproteobacteria; Rhodobacterales;
FBKHJDAB_1980281	K01430	ureA	urease subunit gamma [EC:3.5.1.5]	23.0349	43.6157	34.4184	13.4595	5.32326	5.83397	36.8199	0	0	3.78043	cellular organisms; Bacteria; Proteobacteria; Alphaproteobacteria; Rhodobacterales; Rhodobacteraceae; Pontivivens; unclassified Pontivivens; Pontivivens sp. MT2928;
FBKHJDAB_1983502	K01430	ureA	urease subunit gamma [EC:3.5.1.5]	30.2191	62.9405	43.3467	28.2517	11.1736	42.8594	83.7257	0	30.9549	11.9027	cellular organisms; Bacteria; Proteobacteria; Alphaproteobacteria;
FBKHJDAB_2046765	K01430	ureA	urease subunit gamma [EC:3.5.1.5]	12.0876	62.9405	28.8978	14.1259	39.1075	18.3683	38.6426	30.4907	17.6885	95.222	cellular organisms; Bacteria; Proteobacteria; Alphaproteobacteria; Rhodobacterales; Roseobacteraceae; Roseovarius;
FBKHJDAB_2052609	K01430	ureA	urease subunit gamma [EC:3.5.1.5]	18.1314	68.6623	0	4.70862	27.9339	6.12278	38.6426	15.2453	17.6885	19.8379	cellular organisms; Bacteria; Proteobacteria; Alphaproteobacteria; Rhodobacterales; Roseobacteraceae; Ruegeria; unclassified Ruegeria; Ruegeria sp. SCSIO 43209;
FBKHJDAB_2055124	K01430	ureA	urease subunit gamma [EC:3.5.1.5]	36.2629	45.7749	7.22445	47.0862	16.7604	36.7367	135.249	40.6543	13.2664	3.96758	cellular organisms; Bacteria; Proteobacteria; Alphaproteobacteria; Rhodobacterales; Roseobacteraceae; Sulfitobacter; unclassified Sulfitobacter; Sulfitobacter sp. D7;
FBKHJDAB_2067293	K01430	ureA	urease subunit gamma [EC:3.5.1.5]	28.7936	103.587	13.7674	22.4326	31.9396	5.83397	61.3664	4.84208	8.42707	7.56087	cellular organisms; Bacteria; Proteobacteria; Gammaproteobacteria; Pseudomonadales; Pseudomonadaceae; Halopseudomonas;
FBKHJDAB_2081889	K01430	ureA	urease subunit gamma [EC:3.5.1.5]	24.1752	40.053	65.0201	9.41725	0	0	51.5235	0	39.7991	11.9027	cellular organisms; Bacteria; PVC group; Verrucomicrobia; Opitutae;
Sanman_mawan_bin11_00179	K01430	ureA	urease subunit gamma [EC:3.5.1.5]	0	45.7749	108.367	14.1259	83.8019	30.6139	32.2022	5.08178	17.6885	3.96758	cellular organisms; Bacteria; PVC group; Verrucomicrobia; Opitutae;
Sanman_mawan_bin56_03411	K01430	ureA	urease subunit gamma [EC:3.5.1.5]	259.884	337.59	252.856	244.848	463.704	220.42	431.509	71.145	168.041	63.4813	cellular organisms; Bacteria; Proteobacteria; Gammaproteobacteria;
Sanman_mawan_bin90_02008	K01430	ureA	urease subunit gamma [EC:3.5.1.5]	0	0	7.22445	9.41725	0	6.12278	19.3213	10.1636	8.84426	0	cellular organisms; Bacteria; Terrabacteria group; Cyanobacteria/Melainabacteria group; Cyanobacteria; Synechococcales; Synechococcaceae; Synechococcus;
Sanman_mawan_bin103_00931	K01430	ureA	urease subunit gamma [EC:3.5.1.5]	6.04381	5.72186	0	37.669	16.7604	12.2456	19.3213	0	0	7.93517	cellular organisms; Bacteria; Proteobacteria; Alphaproteobacteria; Rhodospirillales;
Sanman_mawan_bin109_01203	K01430	ureA	urease subunit gamma [EC:3.5.1.5]	18.1314	11.4437	7.22445	18.8345	50.2811	24.4911	12.8809	0	4.42213	15.8703	cellular organisms; Bacteria; PVC group; Verrucomicrobia; Opitutae; Puniceicoccales; Puniceicoccaceae;
Sanman_mawan_bin123_01349	K01430	ureA	urease subunit gamma [EC:3.5.1.5]	0	5.72186	21.6734	14.1259	0	0	19.3213	0	0	0	cellular organisms; Bacteria; Proteobacteria; Alphaproteobacteria; Rhodobacterales; Rhodobacteraceae;
FBKHJDAB_1050414	K01546	kdpA	potassium-transporting ATPase potassium-binding subunit	18.2377	0	6.41186	28.4172	83.3011	44.5596	56.0171	49.6121	9.41936	40.143	cellular organisms; Bacteria; Proteobacteria; Gammaproteobacteria; Pseudomonadales; Pseudomonadaceae; Pseudomonas;
FBKHJDAB_1443091	K01546	kdpA	potassium-transporting ATPase potassium-binding subunit	37.4131	0	4.70754	12.2728	30.9436	43.8865	29.3767	18.2125	2.88151	32.3166	cellular organisms; Bacteria; Proteobacteria; Alphaproteobacteria; Hyphomicrobiales; Rhizobiaceae; Rhizobium/Agrobacterium group; Rhizobium; unclassified Rhizobium;
Sanman_mawan_bin146_02064	K01546	kdpA	potassium-transporting ATPase potassium-binding subunit	25.9296	0	15.4974	39.5608	48.9363	28.4574	79.4397	49.9634	21.3436	41.8457	cellular organisms; Bacteria; Proteobacteria; Gammaproteobacteria; Pseudomonadales; Pseudomonadaceae; Pseudomonas;
FBKHJDAB_1106008	K01547	kdpB	potassium-transporting ATPase ATP-binding subunit [EC:7.2.2.6]	19.2766	0	15.3615	30.036	58.2084	39.0569	53.4082	72.3967	15.9848	48.0871	cellular organisms; Bacteria; Proteobacteria; Gammaproteobacteria; Pseudomonadales; Pseudomonadaceae; Pseudomonas;
FBKHJDAB_1505957	K01547	kdpB	potassium-transporting ATPase ATP-binding subunit [EC:7.2.2.6]	14.9111	0	22.28	36.3031	65.472	41.5414	54.6208	54.8523	10.2283	46.4965	cellular organisms; Bacteria; Proteobacteria; Gammaproteobacteria; Pseudomonadales; Pseudomonadaceae; Pseudomonas;
FBKHJDAB_1587544	K01547	kdpB	potassium-transporting ATPase ATP-binding subunit [EC:7.2.2.6]	10.198	0	19.156	7.94509	49.8277	23.6144	34.1543	25.7243	19.1872	28.6916	cellular organisms; Bacteria; Proteobacteria; Alphaproteobacteria; Hyphomicrobiales; Rhizobiaceae; Rhizobium/Agrobacterium group; Rhizobium;
FBKHJDAB_1050413	K01548	kdpC	potassium-transporting ATPase KdpC subunit	36.0705	0	0	17.2935	66.6859	53.4073	97.5727	69.99	12.1809	27.3222	cellular organisms; Bacteria; Proteobacteria; Gammaproteobacteria; Pseudomonadales; Pseudomonadaceae; Pseudomonas;
FBKHJDAB_1106009	K01548	kdpC	potassium-transporting ATPase KdpC subunit	24.0561	0	25.161	37.4834	25.0167	45.6947	25.6348	30.3405	4.40034	39.4804	cellular organisms; Bacteria; Proteobacteria; Gammaproteobacteria; Pseudomonadales; Pseudomonadaceae; Pseudomonas;
FBKHJDAB_1379285	K01548	kdpC	potassium-transporting ATPase KdpC subunit	11.2521	0	13.4501	13.1494	39.0045	17.0986	17.9857	23.6525	26.7569	29.5466	cellular organisms; Bacteria; Terrabacteria group; Actinobacteria; Actinomycetia; Corynebacteriales; Nocardiaceae; Rhodococcus;
FBKHJDAB_1587543	K01548	kdpC	potassium-transporting ATPase KdpC subunit	18.1314	0	18.0611	7.06293	78.215	24.4911	22.5415	25.4089	6.63319	17.8541	cellular organisms; Bacteria; Proteobacteria; Alphaproteobacteria; Hyphomicrobiales; Rhizobiaceae; Rhizobium/Agrobacterium group; Rhizobium;
FBKHJDAB_12112	K02036	pstB	phosphate transport system ATP-binding protein [EC:7.3.2.1]	392.098	303.718	343.531	421.765	2.05936	45.1387	104.457	14.9857	16.3005	16.0875	cellular organisms; Bacteria; Terrabacteria group; Cyanobacteria/Melainabacteria group; Cyanobacteria; Synechococcales;
FBKHJDAB_33185	K02036	pstB	phosphate transport system ATP-binding protein [EC:7.3.2.1]	186.865	255.537	81.9017	143.965	594.974	692.02	415.956	171.087	66.8433	39.5274	cellular organisms; Bacteria; PVC group; Planctomycetes; Phycisphaerae; Phycisphaerales; Phycisphaeraceae; unclassified Phycisphaeraceae; Phycisphaeraceae bacterium;
FBKHJDAB_37483	K02036	pstB	phosphate transport system ATP-binding protein [EC:7.3.2.1]	216.83	180.736	115.508	62.4301	143.79	71.6294	195.899	7.9268	18.9691	12.3776	cellular organisms; Bacteria; Proteobacteria; Alphaproteobacteria; Pelagibacterales; Pelagibacteraceae; unclassified Pelagibacteraceae; alpha proteobacterium HIMB59;
FBKHJDAB_46444	K02036	pstB	phosphate transport system ATP-binding protein [EC:7.3.2.1]	188.719	233.81	192.165	156.103	118.453	73.1696	317.794	48.9752	56.2555	78.0039	cellular organisms; Bacteria; Proteobacteria; Alphaproteobacteria; Rhodobacterales; Roseobacteraceae;
FBKHJDAB_54615	K02036	pstB	phosphate transport system ATP-binding protein [EC:7.3.2.1]	142.725	112.255	97.1143	58.1633	129.903	64.5095	170.811	7.38504	16.066	2.88292	cellular organisms; Bacteria; Proteobacteria; Alphaproteobacteria; Alphaproteobacteria incertae sedis; SAR116 cluster; Candidatus Puniceispirillum; Candidatus Puniceispirillum marinum; Candidatus Puniceispirillum marinum IMCC1322;
FBKHJDAB_54856	K02036	pstB	phosphate transport system ATP-binding protein [EC:7.3.2.1]	599.121	980.303	281.058	422.73	2027.18	3254.62	1298.56	1750.79	1204.26	1144.3	cellular organisms; Bacteria; Proteobacteria; Alphaproteobacteria; Rhodobacterales; unclassified Rhodobacterales; Rhodobacterales bacterium HKCCA1288;
FBKHJDAB_60488	K02036	pstB	phosphate transport system ATP-binding protein [EC:7.3.2.1]	131.128	173.372	62.157	47.5571	292.582	231.328	231.283	368.787	120.757	195.91	cellular organisms; Bacteria; Terrabacteria group; Actinobacteria; Actinomycetia; Micrococcales; Microbacteriaceae;
FBKHJDAB_61557	K02036	pstB	phosphate transport system ATP-binding protein [EC:7.3.2.1]	241.331	152.317	200.801	95.8515	111.541	57.5256	231.956	11.9363	45.0097	3.1064	cellular organisms; Bacteria; Proteobacteria; Alphaproteobacteria; Pelagibacterales; Pelagibacteraceae; unclassified Pelagibacteraceae; alpha proteobacterium HIMB59;
FBKHJDAB_64957	K02036	pstB	phosphate transport system ATP-binding protein [EC:7.3.2.1]	64.8877	52.3302	89.0542	44.9358	53.3164	17.0426	102.439	4.04142	24.6177	6.31065	cellular organisms; Bacteria; Proteobacteria; Alphaproteobacteria;
FBKHJDAB_68676	K02036	pstB	phosphate transport system ATP-binding protein [EC:7.3.2.1]	112.694	153.368	112.257	43.8988	197.493	206.926	247.684	19.7408	166.629	67.8152	cellular organisms; Bacteria; Terrabacteria group; Actinobacteria; Actinomycetia; Micrococcales; Microbacteriaceae; Luna cluster; Luna-1 subcluster; Aquiluna; unclassified Aquiluna; Candidatus Aquiluna sp. UB-MaderosW2red;
FBKHJDAB_69432	K02036	pstB	phosphate transport system ATP-binding protein [EC:7.3.2.1]	798.426	900.921	479.973	410.474	1694.94	1864.61	625.751	444.956	312.474	131.036	cellular organisms; Bacteria; Proteobacteria; Gammaproteobacteria;
FBKHJDAB_71765	K02036	pstB	phosphate transport system ATP-binding protein [EC:7.3.2.1]	276.251	535.725	599.181	687.321	105.028	58.6804	125.824	16.8589	112.474	27.7876	cellular organisms; Bacteria; Terrabacteria group; Cyanobacteria/Melainabacteria group; Cyanobacteria; Synechococcales; Synechococcaceae; Synechococcus; unclassified Synechococcus;
FBKHJDAB_84505	K02036	pstB	phosphate transport system ATP-binding protein [EC:7.3.2.1]	140.136	170.899	65.3012	62.916	46.1073	57.7495	68.3389	41.9396	1.73788	31.1849	cellular organisms; Bacteria; Proteobacteria; delta/epsilon subdivisions; Deltaproteobacteria;
FBKHJDAB_95731	K02036	pstB	phosphate transport system ATP-binding protein [EC:7.3.2.1]	87.5326	47.9773	74.3437	43.0706	19.1637	35.0038	36.8199	21.3051	8.42707	10.5852	cellular organisms; Bacteria; Proteobacteria;
FBKHJDAB_98939	K02036	pstB	phosphate transport system ATP-binding protein [EC:7.3.2.1]	58.6529	16.4529	119.448	22.0015	88.3548	22.0071	57.8722	1.82655	25.4312	0	cellular organisms; Bacteria; Proteobacteria; Gammaproteobacteria; Oceanospirillales; Litoricolaceae; Litoricola; Litoricola lipolytica;
FBKHJDAB_113150	K02036	pstB	phosphate transport system ATP-binding protein [EC:7.3.2.1]	7096.19	7064.5	8431.44	9572.61	4026.62	2923.76	4481.65	7727.21	9262.74	13116.4	cellular organisms; Bacteria; Terrabacteria group; Cyanobacteria/Melainabacteria group; Cyanobacteria; Synechococcales; Synechococcaceae; Synechococcus; unclassified Synechococcus;
FBKHJDAB_123305	K02036	pstB	phosphate transport system ATP-binding protein [EC:7.3.2.1]	886.463	586.407	1118.65	566.489	267.611	175.062	674.399	167.942	658.458	207.729	cellular organisms; Bacteria; Terrabacteria group; Cyanobacteria/Melainabacteria group; Cyanobacteria; Synechococcales; Synechococcaceae; Synechococcus; unclassified Synechococcus; Synechococcus sp. RCC307;
FBKHJDAB_125980	K02036	pstB	phosphate transport system ATP-binding protein [EC:7.3.2.1]	250.251	130.638	97.8484	107.505	144.85	113.729	127.106	5.89954	71.8723	24.5656	cellular organisms; Bacteria; Proteobacteria; Alphaproteobacteria; Rhodobacterales;
FBKHJDAB_128224	K02036	pstB	phosphate transport system ATP-binding protein [EC:7.3.2.1]	256.766	252.261	214.268	520.863	373.938	520.242	420.75	1061.14	526.391	923.896	cellular organisms; Bacteria; PVC group;
FBKHJDAB_137111	K02036	pstB	phosphate transport system ATP-binding protein [EC:7.3.2.1]	224.893	218.997	294.428	100.12	205.907	203.964	162.05	23.4119	90.8941	37.9635	cellular organisms; Bacteria; Proteobacteria; Gammaproteobacteria;
FBKHJDAB_182584	K02036	pstB	phosphate transport system ATP-binding protein [EC:7.3.2.1]	336.703	261.435	390.895	145.313	96.2834	12.2699	317.498	24.441	49.6261	17.492	cellular organisms; Bacteria; Proteobacteria; Alphaproteobacteria; Pelagibacterales; Pelagibacteraceae; Candidatus Pelagibacter; unclassified Candidatus Pelagibacter; Candidatus Pelagibacter sp. FZCC0015;
FBKHJDAB_183419	K02036	pstB	phosphate transport system ATP-binding protein [EC:7.3.2.1]	159.339	91.3604	131.448	146.867	97.5018	106.856	160.23	18.8699	108.375	29.4651	cellular organisms; Bacteria; Proteobacteria; Alphaproteobacteria;
FBKHJDAB_195933	K02036	pstB	phosphate transport system ATP-binding protein [EC:7.3.2.1]	51.5852	73.2559	82.2163	63.6327	37.7502	30.4845	41.2279	12.6508	14.1539	1.41101	cellular organisms; Bacteria; Proteobacteria;
FBKHJDAB_206276	K02036	pstB	phosphate transport system ATP-binding protein [EC:7.3.2.1]	3700.56	3660.08	2020.62	1343.1	4512.06	3825.93	4355.62	3256.29	2499.85	1779.05	cellular organisms; Bacteria; Proteobacteria; Alphaproteobacteria; Rhodobacterales; Roseobacteraceae;
FBKHJDAB_210229	K02036	pstB	phosphate transport system ATP-binding protein [EC:7.3.2.1]	364.529	465.594	327.449	267.194	217.332	89.5916	450.512	19.95	34.7207	22.6559	cellular organisms; Bacteria; Proteobacteria; Alphaproteobacteria;
FBKHJDAB_212535	K02036	pstB	phosphate transport system ATP-binding protein [EC:7.3.2.1]	74.6075	74.914	145.934	49.3184	10.4494	6.87112	98.7773	43.7222	11.5794	34.1359	cellular organisms; Bacteria; Proteobacteria; Betaproteobacteria; Nitrosomonadales; unclassified Nitrosomonadales; Methylophilales bacterium;
FBKHJDAB_219271	K02036	pstB	phosphate transport system ATP-binding protein [EC:7.3.2.1]	70.0488	21.3163	56.8185	35.0831	6.93769	15.2066	69.3139	16.8282	7.32188	0	cellular organisms; Bacteria; Proteobacteria; Alphaproteobacteria; Pelagibacterales; Pelagibacteraceae; Candidatus Pelagibacter; unclassified Candidatus Pelagibacter; Candidatus Pelagibacter sp. RS39;
FBKHJDAB_223725	K02036	pstB	phosphate transport system ATP-binding protein [EC:7.3.2.1]	326.342	342.299	283.449	250.589	240.898	252.117	387.789	256.63	171.783	144.878	cellular organisms; Bacteria; Proteobacteria; Alphaproteobacteria;
FBKHJDAB_232204	K02036	pstB	phosphate transport system ATP-binding protein [EC:7.3.2.1]	151.423	62.7187	31.1099	49.7691	30.6191	55.1287	45.3826	23.8726	12.118	0	cellular organisms; Bacteria; Terrabacteria group; Tenericutes; unclassified Tenericutes; Tenericutes bacterium;
FBKHJDAB_236582	K02036	pstB	phosphate transport system ATP-binding protein [EC:7.3.2.1]	51.7936	35.0247	35.3779	25.9402	3.41979	3.74788	15.7693	3.11067	2.70688	0	cellular organisms; Bacteria; Proteobacteria; Alphaproteobacteria; Rhodospirillales; Rhodospirillaceae; Magnetospirillum; Magnetospirillum gryphiswaldense; Magnetospirillum gryphiswaldense MSR-1; Magnetospirillum gryphiswaldense MSR-1 v2;
FBKHJDAB_255693	K02036	pstB	phosphate transport system ATP-binding protein [EC:7.3.2.1]	44.0992	24.1711	33.2929	9.04127	2.1455	4.70267	9.8933	3.90312	0	1.52367	cellular organisms; Bacteria; Proteobacteria; Alphaproteobacteria; Pelagibacterales; Pelagibacteraceae; Candidatus Pelagibacter; unclassified Candidatus Pelagibacter; Candidatus Pelagibacter sp. HIMB1321;
FBKHJDAB_262439	K02036	pstB	phosphate transport system ATP-binding protein [EC:7.3.2.1]	717.815	1014.91	470.682	1002.52	1407.18	1899.1	1060.05	511.676	430.093	154.601	cellular organisms; Bacteria; PVC group; Planctomycetes;
FBKHJDAB_275591	K02036	pstB	phosphate transport system ATP-binding protein [EC:7.3.2.1]	246.679	241.455	182.417	154.723	359.43	190.603	231.679	349.79	272.264	535.216	cellular organisms; Bacteria; PVC group; Planctomycetes; Planctomycetia; Pirellulales;
FBKHJDAB_286193	K02036	pstB	phosphate transport system ATP-binding protein [EC:7.3.2.1]	275.38	414.964	115.211	257.452	697.908	862.507	190.744	814.27	340.853	549.868	cellular organisms; Bacteria; Proteobacteria; Alphaproteobacteria; Rhodobacterales; Roseobacteraceae; Mameliella; Mameliella alba;
FBKHJDAB_291999	K02036	pstB	phosphate transport system ATP-binding protein [EC:7.3.2.1]	48.3733	69.7851	118.399	32.3029	17.0344	28.003	49.0931	7.74732	0	4.53652	cellular organisms; Bacteria; Proteobacteria;
FBKHJDAB_297232	K02036	pstB	phosphate transport system ATP-binding protein [EC:7.3.2.1]	161.018	100.11	91.9269	78.6377	144.399	116.863	176.706	28.2899	19.3424	12.6213	cellular organisms; Bacteria; Proteobacteria; Alphaproteobacteria; Rhodospirillales;
FBKHJDAB_302044	K02036	pstB	phosphate transport system ATP-binding protein [EC:7.3.2.1]	544.552	646.508	377.958	359.244	564.266	914.254	540.51	960.055	530.178	471.358	cellular organisms; Bacteria; Proteobacteria; Alphaproteobacteria; Maricaulales; Maricaulaceae; Marinicauda; Marinicauda algicola;
FBKHJDAB_365935	K02036	pstB	phosphate transport system ATP-binding protein [EC:7.3.2.1]	242.728	323.082	209.708	200.339	364.329	284.854	402.071	127.305	116.055	36.2862	cellular organisms; Bacteria; Proteobacteria; Alphaproteobacteria; Sphingomonadales;
FBKHJDAB_371096	K02036	pstB	phosphate transport system ATP-binding protein [EC:7.3.2.1]	216.83	138.341	132.411	84.4644	137.254	105.056	205.945	21.7987	24.1424	10.8304	cellular organisms; Bacteria; Proteobacteria; Alphaproteobacteria; Pelagibacterales; Pelagibacteraceae; unclassified Pelagibacteraceae; alpha proteobacterium HIMB59;
FBKHJDAB_379642	K02036	pstB	phosphate transport system ATP-binding protein [EC:7.3.2.1]	67.825	53.141	67.0961	32.798	12.9716	7.10805	39.8765	9.83257	0	0	cellular organisms; Bacteria; Proteobacteria; Alphaproteobacteria;
FBKHJDAB_382344	K02036	pstB	phosphate transport system ATP-binding protein [EC:7.3.2.1]	380.645	158.211	477.198	90.4127	57.9284	39.9727	69.2531	33.1765	47.5505	27.4261	cellular organisms; Bacteria; Proteobacteria;
FBKHJDAB_383281	K02036	pstB	phosphate transport system ATP-binding protein [EC:7.3.2.1]	116.05	197.763	36.0673	130.194	225.277	444.402	126.14	267.364	61.1363	67.0416	cellular organisms; Bacteria; Proteobacteria; Alphaproteobacteria; Hyphomonadales; Hyphomonadaceae; Hyphomonas; unclassified Hyphomonas;
FBKHJDAB_398602	K02036	pstB	phosphate transport system ATP-binding protein [EC:7.3.2.1]	221.765	346.312	128.444	438.166	424.784	507.228	404.421	1030.37	511.873	742.919	cellular organisms; Bacteria; PVC group; Verrucomicrobia; Verrucomicrobiae; Verrucomicrobiales;
FBKHJDAB_414226	K02036	pstB	phosphate transport system ATP-binding protein [EC:7.3.2.1]	189.365	132.877	178.423	196.129	8.23745	20.3124	14.2442	39.3375	13.0404	2.92501	cellular organisms; Bacteria; Terrabacteria group; Cyanobacteria/Melainabacteria group; Cyanobacteria; Synechococcales; Synechococcaceae; Synechococcus; unclassified Synechococcus;
FBKHJDAB_457552	K02036	pstB	phosphate transport system ATP-binding protein [EC:7.3.2.1]	157.459	114.356	92.8202	45.3725	73.7733	48.0735	101.135	0	0	2.83199	cellular organisms; Bacteria; Proteobacteria; Alphaproteobacteria; Alphaproteobacteria incertae sedis; SAR116 cluster; Candidatus Puniceispirillum; Candidatus Puniceispirillum marinum; Candidatus Puniceispirillum marinum IMCC1322;
FBKHJDAB_461585	K02036	pstB	phosphate transport system ATP-binding protein [EC:7.3.2.1]	24.3285	46.0651	23.7936	20.677	51.1111	24.6464	23.5683	11.1578	9.70945	1.45191	cellular organisms; Bacteria; Proteobacteria; Gammaproteobacteria; Oceanospirillales; Litoricolaceae; Litoricola; Litoricola lipolytica;
FBKHJDAB_474719	K02036	pstB	phosphate transport system ATP-binding protein [EC:7.3.2.1]	0	14.3758	7.26039	16.5622	0	0	25.8899	0	0	5.98098	cellular organisms; Bacteria; Proteobacteria; Alphaproteobacteria; Pelagibacterales; Pelagibacteraceae; Candidatus Pelagibacter; unclassified Candidatus Pelagibacter; Candidatus Pelagibacter sp. RS39;
FBKHJDAB_511572	K02036	pstB	phosphate transport system ATP-binding protein [EC:7.3.2.1]	174.407	77.9717	188.209	109.457	13.4349	0	113.577	2.03675	1.77236	4.77055	cellular organisms; Bacteria; Proteobacteria; Alphaproteobacteria; Pelagibacterales; Pelagibacteraceae; Candidatus Pelagibacter; unclassified Candidatus Pelagibacter; Candidatus Pelagibacter sp. FZCC0015;
FBKHJDAB_526679	K02036	pstB	phosphate transport system ATP-binding protein [EC:7.3.2.1]	511.553	301.163	336.573	92.1	560.292	675.015	293.176	151.809	267.352	97.3595	cellular organisms; Bacteria; Proteobacteria;
FBKHJDAB_531374	K02036	pstB	phosphate transport system ATP-binding protein [EC:7.3.2.1]	1750.96	1081.95	1969.56	715.144	526.082	504.485	934.154	181.378	231.713	168.727	cellular organisms; Bacteria; Proteobacteria; delta/epsilon subdivisions; Epsilonproteobacteria; Campylobacterales; Arcobacteraceae;
FBKHJDAB_544238	K02036	pstB	phosphate transport system ATP-binding protein [EC:7.3.2.1]	227.835	231.977	213.248	78.7036	298.028	178.552	258.82	30.7233	48.7524	15.5211	cellular organisms; Bacteria; Proteobacteria; Gammaproteobacteria;
FBKHJDAB_566444	K02036	pstB	phosphate transport system ATP-binding protein [EC:7.3.2.1]	233.922	194.042	399.454	291.591	4.11873	4.51387	85.4651	16.8589	35.8612	13.1625	cellular organisms; Bacteria; Terrabacteria group; Cyanobacteria/Melainabacteria group; Cyanobacteria; Synechococcales; Synechococcaceae; Synechococcus; unclassified Synechococcus; Synechococcus sp. KORDI-49;
FBKHJDAB_577640	K02036	pstB	phosphate transport system ATP-binding protein [EC:7.3.2.1]	80.7915	80.7371	193.148	164.352	31.1176	36.3765	88.485	50.9486	22.9885	11.7861	cellular organisms; Bacteria; Proteobacteria; Gammaproteobacteria; Cellvibrionales; Halieaceae; Halioglobus;
FBKHJDAB_603868	K02036	pstB	phosphate transport system ATP-binding protein [EC:7.3.2.1]	83.1318	22.4867	156.155	27.7571	37.325	0	149.333	27.9597	22.5924	7.79622	cellular organisms; Bacteria; Proteobacteria; Alphaproteobacteria; Pelagibacterales; Pelagibacteraceae; Candidatus Pelagibacter; unclassified Candidatus Pelagibacter; Candidatus Pelagibacter sp. RS39;
FBKHJDAB_676169	K02036	pstB	phosphate transport system ATP-binding protein [EC:7.3.2.1]	39.6077	26.4691	108.615	10.8909	0	0	29.7932	0	1.70471	0	cellular organisms; Bacteria; Proteobacteria; Alphaproteobacteria; Hyphomicrobiales; Bartonellaceae; Bartonella;
FBKHJDAB_679001	K02036	pstB	phosphate transport system ATP-binding protein [EC:7.3.2.1]	18.5681	13.1842	47.165	7.23301	8.58199	2.35133	9.8933	5.85468	5.09469	1.52367	cellular organisms; Bacteria; Proteobacteria; Alphaproteobacteria; Pelagibacterales; Pelagibacteraceae; Candidatus Pelagibacter; unclassified Candidatus Pelagibacter; Candidatus Pelagibacter sp. HIMB1321;
FBKHJDAB_703931	K02036	pstB	phosphate transport system ATP-binding protein [EC:7.3.2.1]	1755.24	2027.82	908.842	566.962	2166.7	1795.78	2472.3	1607.36	1281.09	956.894	cellular organisms; Bacteria; Proteobacteria; Alphaproteobacteria; Rhodobacterales; Roseobacteraceae; Sulfitobacter; unclassified Sulfitobacter; Sulfitobacter sp. JL08;
FBKHJDAB_715253	K02036	pstB	phosphate transport system ATP-binding protein [EC:7.3.2.1]	67.825	148.352	41.935	153.057	123.23	71.0806	161.998	76.6941	34.2249	82.9088	cellular organisms; Bacteria; Proteobacteria; Alphaproteobacteria; Hyphomicrobiales; Hyphomicrobiaceae;
FBKHJDAB_733248	K02036	pstB	phosphate transport system ATP-binding protein [EC:7.3.2.1]	123.431	95.6098	91.2087	82.1759	41.4901	15.9147	90.8765	28.3048	13.1363	30.9384	cellular organisms; Bacteria; Terrabacteria group; Cyanobacteria/Melainabacteria group; Cyanobacteria; Synechococcales; Synechococcaceae; Synechococcus; unclassified Synechococcus;
FBKHJDAB_735059	K02036	pstB	phosphate transport system ATP-binding protein [EC:7.3.2.1]	350.097	282.58	329.961	209.811	377.56	409.236	243.932	128.315	78.8179	54.5105	cellular organisms; Bacteria; Proteobacteria; Alphaproteobacteria;
FBKHJDAB_735745	K02036	pstB	phosphate transport system ATP-binding protein [EC:7.3.2.1]	259.331	294.62	85.8435	203.594	409.369	511.292	295.481	228.116	118.227	77.2641	cellular organisms; Bacteria; PVC group; Planctomycetes; unclassified Planctomycetes;
FBKHJDAB_740171	K02036	pstB	phosphate transport system ATP-binding protein [EC:7.3.2.1]	654.027	465.537	671.759	368.001	147.784	56.4413	441.4	73.3229	76.2115	54.0662	cellular organisms; Bacteria; Proteobacteria; Alphaproteobacteria; Pelagibacterales; Pelagibacteraceae; Candidatus Pelagibacter; unclassified Candidatus Pelagibacter; Candidatus Pelagibacter sp. FZCC0015;
FBKHJDAB_740386	K02036	pstB	phosphate transport system ATP-binding protein [EC:7.3.2.1]	446.598	1064.46	587.492	1508.89	680.438	229.627	533.301	428.346	226.601	425.771	cellular organisms; Bacteria; Terrabacteria group; Cyanobacteria/Melainabacteria group; Cyanobacteria; Synechococcales; Synechococcaceae; Synechococcus; unclassified Synechococcus;
FBKHJDAB_745166	K02036	pstB	phosphate transport system ATP-binding protein [EC:7.3.2.1]	113.619	101.239	106.521	194.394	8.23745	40.6249	33.2364	24.3518	13.0404	5.85001	cellular organisms; Bacteria; Terrabacteria group; Cyanobacteria/Melainabacteria group; Cyanobacteria; Synechococcales; Synechococcaceae; Synechococcus; unclassified Synechococcus; Synechococcus sp. A15-28;
FBKHJDAB_778329	K02036	pstB	phosphate transport system ATP-binding protein [EC:7.3.2.1]	138.047	161.324	128.917	90.745	47.8529	34.9626	137.912	0	11.0475	7.07996	cellular organisms; Bacteria; Proteobacteria; Alphaproteobacteria; Alphaproteobacteria incertae sedis; SAR116 cluster; Candidatus Puniceispirillum; Candidatus Puniceispirillum marinum; Candidatus Puniceispirillum marinum IMCC1322;
FBKHJDAB_778428	K02036	pstB	phosphate transport system ATP-binding protein [EC:7.3.2.1]	31.4189	31.8699	61.7	40.2137	24.8941	4.54706	26.3064	13.2089	6.56816	16.2058	cellular organisms; Bacteria; Terrabacteria group; Cyanobacteria/Melainabacteria group; Cyanobacteria; Synechococcales; Synechococcaceae; Synechococcus; unclassified Synechococcus;
FBKHJDAB_804478	K02036	pstB	phosphate transport system ATP-binding protein [EC:7.3.2.1]	4.45565	12.6549	42.6085	170.095	0	24.8263	59.3507	9.36606	83.1327	23.4001	cellular organisms; Bacteria; Proteobacteria; Gammaproteobacteria; Alteromonadales; Pseudoalteromonadaceae;
FBKHJDAB_808180	K02036	pstB	phosphate transport system ATP-binding protein [EC:7.3.2.1]	6.68349	27.419	37.2824	39.9202	6.17809	18.0555	4.74806	5.61964	11.4104	4.38751	cellular organisms; Bacteria; Terrabacteria group; Cyanobacteria/Melainabacteria group; Cyanobacteria; Synechococcales;
FBKHJDAB_867858	K02036	pstB	phosphate transport system ATP-binding protein [EC:7.3.2.1]	38.452	6.82568	103.418	93.6163	2.22152	4.8693	25.6096	2.02071	43.9601	12.6213	cellular organisms; Bacteria; Proteobacteria; Oligoflexia; Bacteriovoracales; Halobacteriovoraceae; Halobacteriovorax; unclassified Halobacteriovorax; Halobacteriovorax sp. BALOs_7;
FBKHJDAB_868536	K02036	pstB	phosphate transport system ATP-binding protein [EC:7.3.2.1]	19.2766	50.6937	84.488	33.3734	49.497	23.8681	25.1064	14.4073	15.6714	9.84239	cellular organisms; Bacteria; PVC group; Verrucomicrobia; Opitutae; Puniceicoccales; Puniceicoccaceae; Coraliomargarita; Coraliomargarita akajimensis; Coraliomargarita akajimensis DSM 45221;
FBKHJDAB_872719	K02036	pstB	phosphate transport system ATP-binding protein [EC:7.3.2.1]	429.005	341.491	211.757	151.318	516.915	326.498	509.47	233.3	210.824	283.03	cellular organisms; Bacteria; Terrabacteria group; Actinobacteria; Actinomycetia;
FBKHJDAB_918771	K02036	pstB	phosphate transport system ATP-binding protein [EC:7.3.2.1]	6.85871	21.6445	8.19853	8.90582	12.6801	37.0577	4.87254	57.6697	23.4191	42.0237	cellular organisms; Bacteria; Proteobacteria; Alphaproteobacteria; Rhodobacterales; Roseobacteraceae; Salipiger;
FBKHJDAB_945099	K02036	pstB	phosphate transport system ATP-binding protein [EC:7.3.2.1]	19.6911	12.4281	3.92295	2.55683	36.4042	9.9742	13.9889	52.4298	14.4076	23.6989	cellular organisms; Bacteria; PVC group; Planctomycetes; unclassified Planctomycetes; Planctomycetes bacterium Poly30;
FBKHJDAB_961297	K02036	pstB	phosphate transport system ATP-binding protein [EC:7.3.2.1]	20.7314	28.3502	30.2882	39.4814	80.9136	102.678	103.096	236.293	64.0457	176.924	cellular organisms; Bacteria; PVC group; Verrucomicrobia; Verrucomicrobiae; Verrucomicrobiales;
FBKHJDAB_975398	K02036	pstB	phosphate transport system ATP-binding protein [EC:7.3.2.1]	41.7781	43.9473	16.6465	47.0146	27.8915	91.702	66.7797	97.578	67.9292	35.0445	cellular organisms; Bacteria; Proteobacteria; Alphaproteobacteria; Sphingomonadales; Erythrobacteraceae; Altererythrobacter; Altererythrobacter ishigakiensis;
FBKHJDAB_986545	K02036	pstB	phosphate transport system ATP-binding protein [EC:7.3.2.1]	6.07388	48.8778	29.0416	21.2942	30.8802	55.3792	9.70872	81.7131	17.7765	7.97465	cellular organisms; Bacteria; Proteobacteria; Alphaproteobacteria; Maricaulales; Maricaulaceae;
FBKHJDAB_1002656	K02036	pstB	phosphate transport system ATP-binding protein [EC:7.3.2.1]	2.14184	20.2775	10.241	11.6807	17.8189	6.50948	9.1296	54.0274	32.9099	43.5878	cellular organisms; Bacteria; PVC group; Verrucomicrobia; Verrucomicrobiae; Verrucomicrobiales;
FBKHJDAB_1018602	K02036	pstB	phosphate transport system ATP-binding protein [EC:7.3.2.1]	45.0498	38.385	35.0026	47.3816	66.6292	148.325	72.0093	183.713	64.2759	118.295	cellular organisms; Bacteria; Proteobacteria; Alphaproteobacteria; Rhodobacterales; Roseobacteraceae;
FBKHJDAB_1019951	K02036	pstB	phosphate transport system ATP-binding protein [EC:7.3.2.1]	0	0	0	0	2.1213	4.64963	0	65.6047	31.9025	16.5714	cellular organisms; Bacteria; Proteobacteria; Alphaproteobacteria; Rhodobacterales; Roseobacteraceae;
FBKHJDAB_1021021	K02036	pstB	phosphate transport system ATP-binding protein [EC:7.3.2.1]	24.0957	0	22.4021	6.25751	34.6479	37.972	54.207	60.7808	0	19.3333	cellular organisms; Bacteria; Proteobacteria; Alphaproteobacteria; Hyphomicrobiales; Rhizobiaceae; Rhizobium/Agrobacterium group; Rhizobium; unclassified Rhizobium;
FBKHJDAB_1024877	K02036	pstB	phosphate transport system ATP-binding protein [EC:7.3.2.1]	33.6632	16.9973	93.8913	17.4842	6.22352	2.27353	83.702	86.8013	218.391	145.853	cellular organisms; Bacteria; Terrabacteria group; Cyanobacteria/Melainabacteria group; Cyanobacteria; Synechococcales; Synechococcaceae; Synechococcus; unclassified Synechococcus; Synechococcus sp. LTW-R;
FBKHJDAB_1028921	K02036	pstB	phosphate transport system ATP-binding protein [EC:7.3.2.1]	3268.22	2014.24	4660.3	3077.32	1369.48	959.198	2487.98	1818.89	5884.49	4197.39	cellular organisms; Bacteria; Terrabacteria group; Cyanobacteria/Melainabacteria group; Cyanobacteria; Synechococcales; Synechococcaceae; Synechococcus; unclassified Synechococcus; Synechococcus sp. A15-44;
FBKHJDAB_1053848	K02036	pstB	phosphate transport system ATP-binding protein [EC:7.3.2.1]	35.2168	13.3363	2.80642	18.2912	71.6184	38.0554	27.5205	84.8854	12.0248	40.0726	cellular organisms; Bacteria; Terrabacteria group; Actinobacteria; Actinomycetia; Micrococcales; Microbacteriaceae;
FBKHJDAB_1120736	K02036	pstB	phosphate transport system ATP-binding protein [EC:7.3.2.1]	1800.64	1133.5	1202.97	543.51	1111.1	625.564	1466.73	51.5242	158.65	61.8882	cellular organisms; Bacteria; Proteobacteria; Alphaproteobacteria; Pelagibacterales; Pelagibacteraceae;
FBKHJDAB_1125309	K02036	pstB	phosphate transport system ATP-binding protein [EC:7.3.2.1]	46.9558	48.6882	37.419	64.4547	28.9367	18.1216	33.3582	35.7214	94.8894	35.2287	cellular organisms; Bacteria; Terrabacteria group; Cyanobacteria/Melainabacteria group; Cyanobacteria; Synechococcales; Synechococcaceae; Synechococcus; unclassified Synechococcus;
FBKHJDAB_1146905	K02036	pstB	phosphate transport system ATP-binding protein [EC:7.3.2.1]	29.9454	28.3502	107.385	64.6059	34.0689	32.6702	66.2758	21.3051	296.633	98.2913	cellular organisms; Bacteria; PVC group; Verrucomicrobia; Opitutae; Puniceicoccales; Puniceicoccaceae; Coraliomargarita; Coraliomargarita akajimensis; Coraliomargarita akajimensis DSM 45221;
FBKHJDAB_1147278	K02036	pstB	phosphate transport system ATP-binding protein [EC:7.3.2.1]	68.8449	175.979	30.1743	132.302	362.742	755.565	144.28	760.243	206.527	326.908	cellular organisms; Bacteria; Proteobacteria; Alphaproteobacteria; Rhodobacterales;
FBKHJDAB_1167763	K02036	pstB	phosphate transport system ATP-binding protein [EC:7.3.2.1]	467.036	356.829	190.987	146.821	569.946	290.524	641.753	254.908	208.33	336.18	cellular organisms; Bacteria; Terrabacteria group; Actinobacteria; Actinomycetia; Pseudonocardiales; Pseudonocardiaceae; Amycolatopsis; unclassified Amycolatopsis;
FBKHJDAB_1185253	K02036	pstB	phosphate transport system ATP-binding protein [EC:7.3.2.1]	13.4159	12.7013	13.3639	3.48403	14.4683	2.2652	26.21	35.7214	57.2609	61.6502	cellular organisms; Bacteria; Terrabacteria group; Cyanobacteria/Melainabacteria group; Cyanobacteria; Synechococcales; Synechococcaceae; Synechococcus; unclassified Synechococcus;
FBKHJDAB_1220226	K02036	pstB	phosphate transport system ATP-binding protein [EC:7.3.2.1]	35.7671	24.832	114.011	29.7232	17.6333	7.24688	38.1143	34.0837	101.191	51.6561	cellular organisms; Bacteria; Terrabacteria group; Cyanobacteria/Melainabacteria group; Cyanobacteria; Synechococcales;
FBKHJDAB_1221864	K02036	pstB	phosphate transport system ATP-binding protein [EC:7.3.2.1]	0	0	0	1.78786	10.6065	13.9489	7.33629	397.487	162.87	143.116	cellular organisms; Bacteria; Proteobacteria; Alphaproteobacteria; Rhodobacterales; Roseobacteraceae; Phaeobacter;
FBKHJDAB_1259857	K02036	pstB	phosphate transport system ATP-binding protein [EC:7.3.2.1]	109.164	46.4014	87.88	93.7256	53.5435	24.8263	85.4651	22.4785	115.734	99.4503	cellular organisms; Bacteria; Terrabacteria group; Cyanobacteria/Melainabacteria group; Cyanobacteria; Synechococcales; Synechococcaceae; Synechococcus; unclassified Synechococcus;
FBKHJDAB_1265095	K02036	pstB	phosphate transport system ATP-binding protein [EC:7.3.2.1]	16.0638	8.69035	10.9725	33.9693	12.7278	4.64963	39.1269	121.562	188.057	159.688	cellular organisms; Bacteria; Terrabacteria group; Cyanobacteria/Melainabacteria group; Cyanobacteria; Synechococcales; Synechococcaceae; Synechococcus; unclassified Synechococcus; Synechococcus sp. LTW-R;
FBKHJDAB_1314290	K02036	pstB	phosphate transport system ATP-binding protein [EC:7.3.2.1]	16.9562	5.351	49.5455	58.7124	24.3818	55.3507	28.1074	58.6131	49.6261	132.339	cellular organisms; Bacteria; PVC group; Planctomycetes; Planctomycetia; Planctomycetales; Planctomycetaceae; Fuerstiella; Fuerstiella marisgermanici;
FBKHJDAB_1320014	K02036	pstB	phosphate transport system ATP-binding protein [EC:7.3.2.1]	27.538	32.5888	21.945	71.5144	82.7307	179.011	29.3452	179.448	68.8422	84.3634	cellular organisms; Bacteria; Proteobacteria; Alphaproteobacteria; Rhodobacterales; Roseobacteraceae;
FBKHJDAB_1347594	K02036	pstB	phosphate transport system ATP-binding protein [EC:7.3.2.1]	13.367	8.43661	79.8909	31.2419	4.11873	20.3124	26.1143	106.773	166.265	307.126	cellular organisms; Bacteria; Terrabacteria group; Cyanobacteria/Melainabacteria group; Cyanobacteria; Synechococcales;
FBKHJDAB_1352542	K02036	pstB	phosphate transport system ATP-binding protein [EC:7.3.2.1]	304.086	622.69	196.553	463.287	1128.53	1640.7	513.667	1704.55	566.946	770.399	cellular organisms; Bacteria; Proteobacteria; Alphaproteobacteria; Hyphomonadales; Hyphomonadaceae; Hyphomonas; unclassified Hyphomonas; Hyphomonas sp. Mor2;
FBKHJDAB_1366264	K02036	pstB	phosphate transport system ATP-binding protein [EC:7.3.2.1]	67.0797	52.922	101.566	78.3908	70.2748	13.5912	61.9509	122.205	53.9888	88.0716	cellular organisms; Bacteria; Terrabacteria group; Cyanobacteria/Melainabacteria group; Cyanobacteria; Synechococcales; Synechococcaceae; Synechococcus; unclassified Synechococcus; Synechococcus sp. RS9909;
FBKHJDAB_1373357	K02036	pstB	phosphate transport system ATP-binding protein [EC:7.3.2.1]	56.4434	120.727	82.4627	47.2313	56.0401	52.9453	75.7413	24.6084	36.7097	75.4792	cellular organisms; Bacteria; PVC group; Planctomycetes;
FBKHJDAB_1397993	K02036	pstB	phosphate transport system ATP-binding protein [EC:7.3.2.1]	73.9909	56.9152	16.5834	48.6379	106.869	170.997	61.5989	276.072	103.2	151.79	cellular organisms; Bacteria; Proteobacteria; Alphaproteobacteria; Sphingomonadales; Erythrobacteraceae; Erythrobacter/Porphyrobacter group; Erythrobacter;
FBKHJDAB_1404851	K02036	pstB	phosphate transport system ATP-binding protein [EC:7.3.2.1]	17.9537	46.7426	24.1435	20.9811	18.6705	2.27353	14.3489	56.6096	100.164	225.408	cellular organisms; Bacteria; Terrabacteria group; Cyanobacteria/Melainabacteria group; Cyanobacteria; Synechococcales; Synechococcaceae; Synechococcus; unclassified Synechococcus; Synechococcus sp. NOUM97013;
FBKHJDAB_1418386	K02036	pstB	phosphate transport system ATP-binding protein [EC:7.3.2.1]	0	0	0	0	4.2426	27.8978	2.44543	90.6889	35.2607	51.2206	cellular organisms; Bacteria; Proteobacteria; Alphaproteobacteria; Rhodobacterales;
FBKHJDAB_1432247	K02036	pstB	phosphate transport system ATP-binding protein [EC:7.3.2.1]	12.1478	11.5007	7.26039	9.4641	11.2292	0	6.47249	53.6242	42.2192	39.8732	cellular organisms; Bacteria; PVC group; Verrucomicrobia; Opitutae; Puniceicoccales; Puniceicoccaceae; Coraliomargarita; Coraliomargarita akajimensis; Coraliomargarita akajimensis DSM 45221;
FBKHJDAB_1465269	K02036	pstB	phosphate transport system ATP-binding protein [EC:7.3.2.1]	39.638	0	23.6906	15.4406	3.66407	16.0624	4.22392	19.9972	2.90023	31.2254	cellular organisms; Bacteria;
FBKHJDAB_1467201	K02036	pstB	phosphate transport system ATP-binding protein [EC:7.3.2.1]	28.2045	32.4239	28.8978	18.8345	68.9038	85.7189	40.7894	409.931	129.716	445.692	cellular organisms; Bacteria; PVC group; Verrucomicrobia; Verrucomicrobiae; Verrucomicrobiales;
FBKHJDAB_1503136	K02036	pstB	phosphate transport system ATP-binding protein [EC:7.3.2.1]	1757.76	1455.32	2527.21	3138.07	794.915	634.199	697.965	1989.35	1644.72	1395.23	cellular organisms; Bacteria; Terrabacteria group; Cyanobacteria/Melainabacteria group; Cyanobacteria; Synechococcales; Synechococcaceae; Synechococcus; unclassified Synechococcus; Synechococcus sp. A15-24;
FBKHJDAB_1505848	K02036	pstB	phosphate transport system ATP-binding protein [EC:7.3.2.1]	53.7346	26.4535	0	25.1182	77.4872	67.5015	52.6801	21.687	23.5899	7.05504	cellular organisms; Bacteria; Proteobacteria; Alphaproteobacteria;
FBKHJDAB_1506380	K02036	pstB	phosphate transport system ATP-binding protein [EC:7.3.2.1]	9.42741	0	39.4416	16.5256	76.2521	16.7135	22.6037	35.6706	3.44892	18.5665	cellular organisms; Bacteria; Terrabacteria group; Actinobacteria; Actinomycetia; Corynebacteriales; Nocardiaceae; Rhodococcus;
FBKHJDAB_1536321	K02036	pstB	phosphate transport system ATP-binding protein [EC:7.3.2.1]	16.8892	29.6949	11.5363	33.8351	37.9151	29.3312	15.4265	22.3157	26.4803	7.91948	cellular organisms; Bacteria;
FBKHJDAB_1560728	K02036	pstB	phosphate transport system ATP-binding protein [EC:7.3.2.1]	62.4844	84.1834	54.5816	44.9358	164.392	114.428	102.439	12.1242	8.79202	4.73298	cellular organisms; Bacteria; Proteobacteria; Alphaproteobacteria; Rhodospirillales;
FBKHJDAB_1566975	K02036	pstB	phosphate transport system ATP-binding protein [EC:7.3.2.1]	73.9186	42.8916	51.3049	50.1579	52.8999	43.4813	121.966	2.00492	17.4467	4.69601	cellular organisms; Bacteria;
FBKHJDAB_1570285	K02036	pstB	phosphate transport system ATP-binding protein [EC:7.3.2.1]	318.777	415.237	154.041	176.137	438.873	286.297	486.659	57.0289	191.887	80.1452	cellular organisms; Bacteria; Proteobacteria;
FBKHJDAB_1577300	K02036	pstB	phosphate transport system ATP-binding protein [EC:7.3.2.1]	76.9039	77.3578	34.4726	59.9144	111.076	48.693	94.7556	6.06213	12.3088	0	cellular organisms; Bacteria; Proteobacteria; Alphaproteobacteria; Rhodospirillales;
FBKHJDAB_1578166	K02036	pstB	phosphate transport system ATP-binding protein [EC:7.3.2.1]	49.3035	42.2317	16.8385	45.728	128.045	135.573	65.0484	94.7558	13.7426	36.9901	cellular organisms; Bacteria; Terrabacteria group; Actinobacteria; Actinomycetia; Micrococcales; Microbacteriaceae; Luna cluster; Luna-1 subcluster; Aquiluna; unclassified Aquiluna; Candidatus Aquiluna sp. UB-MaderosW2red;
FBKHJDAB_1581167	K02036	pstB	phosphate transport system ATP-binding protein [EC:7.3.2.1]	26.5402	25.1264	42.2997	70.6464	59.2888	47.0522	188.546	27.8946	32.3648	15.971	cellular organisms; Bacteria; Terrabacteria group; Actinobacteria; Actinomycetia;
FBKHJDAB_1604352	K02036	pstB	phosphate transport system ATP-binding protein [EC:7.3.2.1]	32.2489	74.1467	19.2743	17.9461	83.0429	14.0015	76.0944	29.0525	25.2812	34.78	cellular organisms; Bacteria; Proteobacteria; Alphaproteobacteria; Rhodobacterales;
FBKHJDAB_1620230	K02036	pstB	phosphate transport system ATP-binding protein [EC:7.3.2.1]	170.047	251.803	99.0267	202.118	239.813	218.649	197.468	159.477	27.1171	77.2828	cellular organisms; Bacteria; Proteobacteria; Gammaproteobacteria; Cellvibrionales; Halieaceae; Halioglobus;
FBKHJDAB_1620500	K02036	pstB	phosphate transport system ATP-binding protein [EC:7.3.2.1]	53.0804	69.0977	18.5061	22.4001	83.8221	100.826	47.1366	13.0175	4.85473	5.80762	cellular organisms; Bacteria; Proteobacteria;
FBKHJDAB_1630803	K02036	pstB	phosphate transport system ATP-binding protein [EC:7.3.2.1]	31.8482	0	25.3798	28.9478	51.5199	21.5096	31.1101	37.9366	11.6513	55.7531	cellular organisms; Bacteria; Proteobacteria; Gammaproteobacteria; Pseudomonadales; Pseudomonadaceae; Pseudomonas;
FBKHJDAB_1664368	K02036	pstB	phosphate transport system ATP-binding protein [EC:7.3.2.1]	68.069	56.1278	44.6201	42.7672	75.1001	86.7541	70.1962	35.0789	25.7056	24.5048	cellular organisms; Bacteria; Proteobacteria; Alphaproteobacteria; Rhodospirillales; Azospirillaceae; Skermanella;
FBKHJDAB_1721669	K02036	pstB	phosphate transport system ATP-binding protein [EC:7.3.2.1]	1359.27	1458.73	794.77	1340.08	2313.7	2698.89	1395.28	1299.37	1069.27	694.194	cellular organisms; Bacteria; Proteobacteria; Alphaproteobacteria; Maricaulales; Maricaulaceae; Maricaulis; Maricaulis maris; Maricaulis maris MCS10;
FBKHJDAB_1750511	K02036	pstB	phosphate transport system ATP-binding protein [EC:7.3.2.1]	59.1497	38.0792	22.6254	12.9031	34.9932	88.6854	35.2976	9.9469	19.0426	4.6596	cellular organisms; Bacteria; Terrabacteria group; Tenericutes; unclassified Tenericutes; Tenericutes bacterium;
FBKHJDAB_1772212	K02036	pstB	phosphate transport system ATP-binding protein [EC:7.3.2.1]	35.4898	40.3192	28.2818	12.9031	4.37415	59.9225	73.1165	9.9469	19.0426	4.6596	cellular organisms; Bacteria; Terrabacteria group; Tenericutes; unclassified Tenericutes; Tenericutes bacterium;
FBKHJDAB_1785147	K02036	pstB	phosphate transport system ATP-binding protein [EC:7.3.2.1]	4.55541	0	0	0	37.8985	62.3016	0	63.2	4.99964	47.8479	cellular organisms; Bacteria; Proteobacteria; Alphaproteobacteria; Rhodobacterales; Roseobacteraceae;
FBKHJDAB_1786708	K02036	pstB	phosphate transport system ATP-binding protein [EC:7.3.2.1]	20.4232	15.0385	8.13759	0	86.0034	140.232	45.945	22.8964	14.9432	25.3247	cellular organisms; Bacteria; Proteobacteria; Alphaproteobacteria; Rhodobacterales;
FBKHJDAB_1787421	K02036	pstB	phosphate transport system ATP-binding protein [EC:7.3.2.1]	4.58966	0	0	7.15145	36.0621	123.215	7.33629	102.266	26.8652	45.1947	cellular organisms; Bacteria; Proteobacteria; Alphaproteobacteria; Rhodobacterales; Roseobacteraceae;
FBKHJDAB_1795878	K02036	pstB	phosphate transport system ATP-binding protein [EC:7.3.2.1]	35.0064	70.4261	10.4612	66.4776	117.302	53.1958	88.5964	27.5947	28.8152	14.3629	cellular organisms; Bacteria; Proteobacteria; Betaproteobacteria;
FBKHJDAB_1795879	K02036	pstB	phosphate transport system ATP-binding protein [EC:7.3.2.1]	25.4344	32.8357	33.1668	19.8155	76.9453	103.067	51.7431	27.2183	38.9114	6.0716	cellular organisms; Bacteria; Proteobacteria; Betaproteobacteria;
FBKHJDAB_1830323	K02036	pstB	phosphate transport system ATP-binding protein [EC:7.3.2.1]	370.729	296.518	622.702	278.869	251.113	161.885	650.484	185.419	752.966	484.648	cellular organisms; Bacteria; Terrabacteria group; Cyanobacteria/Melainabacteria group; Cyanobacteria; Synechococcales; Synechococcaceae; Synechococcus; unclassified Synechococcus;
FBKHJDAB_1858866	K02036	pstB	phosphate transport system ATP-binding protein [EC:7.3.2.1]	9.84556	24.2348	7.06132	9.20459	74.6287	117.696	18.885	51.326	11.5261	10.3413	cellular organisms; Bacteria; PVC group; Planctomycetes; unclassified Planctomycetes; Planctomycetes bacterium;
FBKHJDAB_1948746	K02036	pstB	phosphate transport system ATP-binding protein [EC:7.3.2.1]	61.2537	89.9856	17.6736	29.6203	392.448	430.099	348.876	74.5914	50.9998	37.4381	cellular organisms; Bacteria; Terrabacteria group; Actinobacteria;
FBKHJDAB_1958212	K02036	pstB	phosphate transport system ATP-binding protein [EC:7.3.2.1]	26.3493	0	10.4988	41.0565	91.338	68.9584	79.5556	25.8476	19.2792	38.9194	cellular organisms; Bacteria; Proteobacteria; Gammaproteobacteria; Pseudomonadales; Pseudomonadaceae; Pseudomonas;
FBKHJDAB_1959958	K02036	pstB	phosphate transport system ATP-binding protein [EC:7.3.2.1]	455.317	374.219	215.312	155.925	765.459	534.765	703.803	357.599	318.502	202.005	cellular organisms; Bacteria; Proteobacteria; Alphaproteobacteria; Rhodobacterales; Roseobacteraceae; Sulfitobacter; Sulfitobacter mediterraneus;
FBKHJDAB_1965936	K02036	pstB	phosphate transport system ATP-binding protein [EC:7.3.2.1]	31.4189	0	21.4609	13.9874	66.3842	22.7353	55.0042	32.0787	16.4204	23.5721	cellular organisms; Bacteria; Proteobacteria; Alphaproteobacteria; Hyphomicrobiales; Rhizobiaceae; Rhizobium/Agrobacterium group; Rhizobium;
FBKHJDAB_2023761	K02036	pstB	phosphate transport system ATP-binding protein [EC:7.3.2.1]	67.5569	98.2215	80.7539	54.5121	31.2242	24.4427	71.9903	16.2296	5.29607	4.75169	cellular organisms; Bacteria; Proteobacteria; Alphaproteobacteria; Pelagibacterales;
FBKHJDAB_2038978	K02036	pstB	phosphate transport system ATP-binding protein [EC:7.3.2.1]	63.9073	45.8988	50.0495	27.4698	12.2224	0	89.2361	12.9705	14.5116	5.78666	cellular organisms; Bacteria; Proteobacteria; Gammaproteobacteria;
FBKHJDAB_2047890	K02036	pstB	phosphate transport system ATP-binding protein [EC:7.3.2.1]	8.8042	5.55681	3.50803	13.7184	48.8307	14.8654	125.093	7.40279	23.6201	11.5594	cellular organisms; Bacteria; Terrabacteria group; Actinobacteria;
FBKHJDAB_2054362	K02036	pstB	phosphate transport system ATP-binding protein [EC:7.3.2.1]	21.5698	12.2525	7.73502	23.5265	9.96936	0	50.5677	3.62728	7.89107	0	cellular organisms; Bacteria;
Sanman_mawan_bin4_01631	K02036	pstB	phosphate transport system ATP-binding protein [EC:7.3.2.1]	0	0	0	1.78786	6.3639	23.2482	0	38.591	21.828	0	cellular organisms; Bacteria; Proteobacteria; Alphaproteobacteria; Rhodobacterales; Rhodobacteraceae; Marivivens group; Marivivens;
Sanman_mawan_bin15_00524	K02036	pstB	phosphate transport system ATP-binding protein [EC:7.3.2.1]	50.4863	36.934	21.945	23.2422	12.7278	44.1715	39.1269	11.5773	28.5443	3.01298	cellular organisms; Bacteria; Proteobacteria; Alphaproteobacteria; Maricaulales; Maricaulaceae;
Sanman_mawan_bin16_00125	K02036	pstB	phosphate transport system ATP-binding protein [EC:7.3.2.1]	65.6371	74.5688	10.4612	22.1592	76.8534	73.1442	60.6186	1.83964	4.80253	5.74518	cellular organisms; Bacteria; Proteobacteria; Alphaproteobacteria; Rhodospirillales; Rhodospirillaceae;
Sanman_mawan_bin21_00538	K02036	pstB	phosphate transport system ATP-binding protein [EC:7.3.2.1]	0	12.8424	0	3.52275	4.17975	0	0	3.80193	0	0	cellular organisms; Bacteria; PVC group; Verrucomicrobia; Opitutae; Puniceicoccales; Puniceicoccaceae;
Sanman_mawan_bin26_01506	K02036	pstB	phosphate transport system ATP-binding protein [EC:7.3.2.1]	46.2443	28.4576	44.2224	14.4112	8.54948	11.7121	22.1756	0	3.3836	3.0358	cellular organisms; Bacteria; Proteobacteria; Alphaproteobacteria;
Sanman_mawan_bin27_02373	K02036	pstB	phosphate transport system ATP-binding protein [EC:7.3.2.1]	0	4.5149	0	0	0	19.325	0	0	0	0	cellular organisms; Bacteria; Proteobacteria; delta/epsilon subdivisions; Deltaproteobacteria;
Sanman_mawan_bin65_00194	K02036	pstB	phosphate transport system ATP-binding protein [EC:7.3.2.1]	333.826	322.816	185.268	152.331	209.395	103.872	256.637	34.0837	40.1273	20.3494	cellular organisms; Bacteria; Proteobacteria; Alphaproteobacteria; Pelagibacterales; Pelagibacteraceae;
Sanman_mawan_bin102_02166	K02036	pstB	phosphate transport system ATP-binding protein [EC:7.3.2.1]	0	17.251	3.6302	2.36602	25.2656	9.22986	6.47249	12.7677	11.1103	13.9556	cellular organisms; Bacteria; PVC group; Planctomycetes; Planctomycetia; Pirellulales; Pirellulaceae;
Sanman_mawan_bin103_02712	K02036	pstB	phosphate transport system ATP-binding protein [EC:7.3.2.1]	4.80649	40.9541	40.218	13.1063	42.2088	14.6079	53.7802	10.1035	7.03362	4.73298	cellular organisms; Bacteria; Proteobacteria; Alphaproteobacteria; Rhodospirillales;
Sanman_mawan_bin109_01524	K02036	pstB	phosphate transport system ATP-binding protein [EC:7.3.2.1]	20.7314	28.3502	19.2743	43.0706	40.4568	2.33359	49.0931	3.87366	3.37083	4.53652	cellular organisms; Bacteria; PVC group; Verrucomicrobia; Opitutae; Puniceicoccales; Puniceicoccaceae;
Sanman_mawan_bin158_01655	K02036	pstB	phosphate transport system ATP-binding protein [EC:7.3.2.1]	40.8463	15.0385	13.5626	12.3754	46.1481	18.3911	29.0179	22.8964	4.98106	8.93812	cellular organisms; Bacteria; Proteobacteria; Alphaproteobacteria; Hyphomonadales; Hyphomonadaceae;
FBKHJDAB_12114	K02037	pstC	phosphate transport system permease protein	300.398	247.935	299.234	360.054	28.4803	17.5571	63.612	24.2867	22.5431	3.79236	cellular organisms; Bacteria; Terrabacteria group; Cyanobacteria/Melainabacteria group; Cyanobacteria; Synechococcales;
FBKHJDAB_33183	K02037	pstC	phosphate transport system permease protein	232.901	259.614	103.276	204.861	715.315	705.928	354.264	181.615	89.3269	28.3591	cellular organisms; Bacteria; PVC group; Planctomycetes; Phycisphaerae; Phycisphaerales; Phycisphaeraceae; unclassified Phycisphaeraceae; Phycisphaeraceae bacterium;
FBKHJDAB_37481	K02037	pstC	phosphate transport system permease protein	179.687	156.843	167.565	70.4917	153.141	50.3499	239.009	8.5722	28.9054	0	cellular organisms; Bacteria; Proteobacteria; Alphaproteobacteria; Pelagibacterales; Pelagibacteraceae; unclassified Pelagibacteraceae; alpha proteobacterium HIMB59;
FBKHJDAB_45901	K02037	pstC	phosphate transport system permease protein	60.307	37.5988	43.956	45.8382	9.51774	8.94073	65.8321	2.47354	17.2196	0	cellular organisms; Bacteria; Proteobacteria; Gammaproteobacteria; Pseudomonadales; Marinobacteraceae; Marinobacter; unclassified Marinobacter;
FBKHJDAB_54617	K02037	pstC	phosphate transport system permease protein	118.657	136.052	96.1337	76.0091	95.0599	69.4532	182.641	14.4112	14.4698	10.386	cellular organisms; Bacteria; Proteobacteria; Alphaproteobacteria; Alphaproteobacteria incertae sedis; SAR116 cluster; Candidatus Puniceispirillum; Candidatus Puniceispirillum marinum; Candidatus Puniceispirillum marinum IMCC1322;
FBKHJDAB_54854	K02037	pstC	phosphate transport system permease protein	671.117	868.519	337.629	367.362	2149.17	3056.53	1328.33	1581	1030.76	991.471	cellular organisms; Bacteria; Proteobacteria; Alphaproteobacteria; Rhodobacterales; unclassified Rhodobacterales; Rhodobacterales bacterium HKCCA1288;
FBKHJDAB_60486	K02037	pstC	phosphate transport system permease protein	150.675	192.026	71.5815	37.6243	251.777	305.286	282.014	389.818	113.072	210.508	cellular organisms; Bacteria; Terrabacteria group; Actinobacteria; Actinomycetia; Micrococcales; Microbacteriaceae;
FBKHJDAB_68678	K02037	pstC	phosphate transport system permease protein	176.084	166.704	70.1606	65.5435	218.834	144.69	275.205	32.9013	186.098	65.5033	cellular organisms; Bacteria; Terrabacteria group; Actinobacteria; Actinomycetia; Micrococcales; Microbacteriaceae; Luna cluster; Luna-1 subcluster; Aquiluna; unclassified Aquiluna; Candidatus Aquiluna sp. UB-MaderosW2red;
FBKHJDAB_69434	K02037	pstC	phosphate transport system permease protein	619.511	562.267	246.844	231.028	1353.78	1589.93	345.047	247.254	241.147	94.3522	cellular organisms; Bacteria; Proteobacteria; Gammaproteobacteria;
FBKHJDAB_71767	K02037	pstC	phosphate transport system permease protein	404.382	492.224	644.503	555.083	90.7809	87.7856	166.212	34.0015	118.351	25.2824	cellular organisms; Bacteria; Terrabacteria group; Cyanobacteria/Melainabacteria group; Cyanobacteria; Synechococcales; Synechococcaceae; Synechococcus; unclassified Synechococcus;
FBKHJDAB_98941	K02037	pstC	phosphate transport system permease protein	80.772	90.2589	128.207	38.1694	40.3921	20.1215	118.526	2.22673	7.75071	1.73851	cellular organisms; Bacteria; Proteobacteria; Gammaproteobacteria; Oceanospirillales; Litoricolaceae; Litoricola; Litoricola lipolytica;
FBKHJDAB_113152	K02037	pstC	phosphate transport system permease protein	6550.48	6673.37	8485.87	9278.14	4037.36	3244.65	4788.06	7726.52	9129.16	12712.9	cellular organisms; Bacteria; Terrabacteria group; Cyanobacteria/Melainabacteria group; Cyanobacteria; Synechococcales; Synechococcaceae; Synechococcus; unclassified Synechococcus;
FBKHJDAB_123307	K02037	pstC	phosphate transport system permease protein	897.459	556.168	1061.34	505.387	185.73	195.795	791.185	180.204	683.253	173.355	cellular organisms; Bacteria; Terrabacteria group; Cyanobacteria/Melainabacteria group; Cyanobacteria; Synechococcales; Synechococcaceae; Synechococcus; unclassified Synechococcus; Synechococcus sp. RCC307;
FBKHJDAB_125982	K02037	pstC	phosphate transport system permease protein	183.128	213.575	149.106	131.299	132.48	138.468	168.277	23.4314	99.0364	24.392	cellular organisms; Bacteria; Proteobacteria; Alphaproteobacteria; Rhodobacterales;
FBKHJDAB_126988	K02037	pstC	phosphate transport system permease protein	144.422	96.6218	154.22	196.529	3.56004	25.3603	12.312	25.9059	5.63577	0	cellular organisms; Bacteria; Terrabacteria group; Cyanobacteria/Melainabacteria group; Cyanobacteria; Synechococcales; Synechococcaceae; Synechococcus; unclassified Synechococcus; Synechococcus sp. PROS-U-1;
FBKHJDAB_137109	K02037	pstC	phosphate transport system permease protein	175.728	137.597	120.032	67.9387	142.898	81.6503	112.638	15.5533	34.8027	19.9496	cellular organisms; Bacteria; Proteobacteria; Gammaproteobacteria;
FBKHJDAB_164983	K02037	pstC	phosphate transport system permease protein	69.5421	34.7476	96.9814	21.0696	24.9991	11.7418	37.0529	1.62424	4.2402	1.26812	cellular organisms; Bacteria; Proteobacteria;
FBKHJDAB_172934	K02037	pstC	phosphate transport system permease protein	409.526	117.045	542.634	138.457	60.7121	62.6229	65.8718	22.7394	25.4412	17.7537	cellular organisms; Bacteria; Proteobacteria;
FBKHJDAB_182582	K02037	pstC	phosphate transport system permease protein	383.167	291.456	426.43	169.847	79.388	44.1715	359.034	27.7738	73.4724	34.6949	cellular organisms; Bacteria; Proteobacteria; Alphaproteobacteria; Pelagibacterales; Pelagibacteraceae; Candidatus Pelagibacter; unclassified Candidatus Pelagibacter; Candidatus Pelagibacter sp. FZCC0015;
FBKHJDAB_195931	K02037	pstC	phosphate transport system permease protein	95.1312	81.3074	86.8654	52.4981	67.1745	38.8174	74.6227	0	9.66742	8.67372	cellular organisms; Bacteria; Proteobacteria;
FBKHJDAB_207626	K02037	pstC	phosphate transport system permease protein	670.724	764.809	438.394	353.299	1196.49	1292.87	520.212	343.1	211.532	130.141	cellular organisms; Bacteria; Proteobacteria; Gammaproteobacteria;
FBKHJDAB_210231	K02037	pstC	phosphate transport system permease protein	364.67	449.067	424.851	293.372	238.164	88.343	440.696	33.3286	50.2706	20.8169	cellular organisms; Bacteria; Proteobacteria; Alphaproteobacteria;
FBKHJDAB_212538	K02037	pstC	phosphate transport system permease protein	70.6601	74.329	114.964	70.3417	10.8862	27.838	71.114	31.3568	17.2335	41.2323	cellular organisms; Bacteria; Proteobacteria; Betaproteobacteria; Nitrosomonadales; unclassified Nitrosomonadales; Methylophilales bacterium;
FBKHJDAB_222382	K02037	pstC	phosphate transport system permease protein	59.8835	45.7205	62.3452	58.6939	7.14261	0	37.0529	8.12121	5.6536	17.7537	cellular organisms; Bacteria; Terrabacteria group; Cyanobacteria/Melainabacteria group; Cyanobacteria; Synechococcales; Synechococcaceae; Synechococcus; unclassified Synechococcus;
FBKHJDAB_223723	K02037	pstC	phosphate transport system permease protein	327.223	315.349	235.038	200.06	214.312	179.871	348.697	314.619	199.697	221.555	cellular organisms; Bacteria; Proteobacteria; Alphaproteobacteria;
FBKHJDAB_249628	K02037	pstC	phosphate transport system permease protein	62.8923	14.0099	17.689	18.7346	61.5563	41.2267	31.5386	0	0	1.21432	cellular organisms; Bacteria; Proteobacteria; Gammaproteobacteria;
FBKHJDAB_253723	K02037	pstC	phosphate transport system permease protein	93.2784	55.8428	121.338	48.0914	39.3084	48.6383	118.403	5.76697	17.0625	3.60203	cellular organisms; Bacteria; Proteobacteria; Alphaproteobacteria;
FBKHJDAB_262441	K02037	pstC	phosphate transport system permease protein	661.582	1019.68	470.195	994.767	1396.93	1883.92	1031.35	468.503	349.012	138.87	cellular organisms; Bacteria; PVC group; Planctomycetes;
FBKHJDAB_273613	K02037	pstC	phosphate transport system permease protein	63.5583	107.809	47.4839	33.0114	88.1282	54.9988	64.9074	13.3604	14.5326	10.431	cellular organisms; Bacteria; Proteobacteria;
FBKHJDAB_274823	K02037	pstC	phosphate transport system permease protein	8.36199	42.2216	6.66366	8.68622	30.9187	5.6475	26.7322	0	4.07886	10.9788	cellular organisms; Bacteria; Proteobacteria;
FBKHJDAB_275589	K02037	pstC	phosphate transport system permease protein	257.501	296.925	194.579	171.096	439.738	285.033	274.4	420.637	217.67	529.235	cellular organisms; Bacteria; PVC group; Planctomycetes; Planctomycetia; Pirellulales;
FBKHJDAB_285253	K02037	pstC	phosphate transport system permease protein	322.169	296.363	307.147	156.491	129.009	120.245	246.016	44.9651	39.1283	18.8375	cellular organisms; Bacteria; Proteobacteria; Alphaproteobacteria; Pelagibacterales; Pelagibacteraceae; Candidatus Pelagibacter; unclassified Candidatus Pelagibacter; Candidatus Pelagibacter sp. FZCC0015;
FBKHJDAB_286195	K02037	pstC	phosphate transport system permease protein	234.779	483.15	140.321	216.606	725.321	851.24	304.174	842.62	392.388	606.767	cellular organisms; Bacteria; Proteobacteria; Alphaproteobacteria; Rhodobacterales; Roseobacteraceae; Mameliella; Mameliella alba;
FBKHJDAB_294467	K02037	pstC	phosphate transport system permease protein	76.3031	107.605	39.9038	38.3924	14.6944	9.66252	75.3816	40.0985	12.2127	8.34846	cellular organisms; Bacteria; Proteobacteria; Gammaproteobacteria; Pseudomonadales;
FBKHJDAB_297234	K02037	pstC	phosphate transport system permease protein	150.712	162.611	131.844	108.233	239.716	151.828	209.949	21.2384	42.5073	6.6327	cellular organisms; Bacteria; Proteobacteria; Alphaproteobacteria; Rhodospirillales;
FBKHJDAB_302042	K02037	pstC	phosphate transport system permease protein	563.885	739.804	331.198	519.418	605.285	896.9	517.85	1134.81	639.068	592.563	cellular organisms; Bacteria; Proteobacteria; Alphaproteobacteria; Maricaulales; Maricaulaceae; Marinicauda; Marinicauda algicola;
FBKHJDAB_371094	K02037	pstC	phosphate transport system permease protein	277.814	190.625	94.4458	59.5705	149.607	81.3345	205.059	0	14.9189	6.69271	cellular organisms; Bacteria; Proteobacteria; Alphaproteobacteria; Pelagibacterales; Pelagibacteraceae; unclassified Pelagibacteraceae; alpha proteobacterium HIMB59;
FBKHJDAB_383283	K02037	pstC	phosphate transport system permease protein	144.847	160.394	54.1069	128.968	268.983	391.741	144.705	384.945	60.5606	95.0875	cellular organisms; Bacteria; Proteobacteria; Alphaproteobacteria; Hyphomonadales; Hyphomonadaceae; Hyphomonas; unclassified Hyphomonas;
FBKHJDAB_398600	K02037	pstC	phosphate transport system permease protein	262.637	373.94	290.642	469.177	351.836	461.462	404.503	1080.87	535.211	767.778	cellular organisms; Bacteria; PVC group; Verrucomicrobia; Verrucomicrobiae; Verrucomicrobiales;
FBKHJDAB_452714	K02037	pstC	phosphate transport system permease protein	77.9266	110.663	94.7018	60.7112	37.2175	24.9992	81.6565	9.82839	18.0554	7.67348	cellular organisms; Bacteria; Proteobacteria; Alphaproteobacteria;
FBKHJDAB_457554	K02037	pstC	phosphate transport system permease protein	76.6335	110.078	96.3416	46.3218	92.8229	38.8174	84.4785	3.33286	7.73394	1.73474	cellular organisms; Bacteria; Proteobacteria; Alphaproteobacteria; Alphaproteobacteria incertae sedis; SAR116 cluster; Candidatus Puniceispirillum; Candidatus Puniceispirillum marinum; Candidatus Puniceispirillum marinum IMCC1322;
FBKHJDAB_526681	K02037	pstC	phosphate transport system permease protein	525.864	481.59	424.851	163.671	753.576	773.67	418.169	198.861	334.493	137.045	cellular organisms; Bacteria; Proteobacteria;
FBKHJDAB_538421	K02037	pstC	phosphate transport system permease protein	382.481	281.639	489.525	383.767	274.99	62.6229	545.501	123.442	501.757	372.827	cellular organisms; Bacteria; Terrabacteria group; Cyanobacteria/Melainabacteria group; Cyanobacteria; Synechococcales; Synechococcaceae; Synechococcus; unclassified Synechococcus;
FBKHJDAB_544240	K02037	pstC	phosphate transport system permease protein	252.362	261.435	216.374	107.055	227.172	208.811	222.46	34.4395	34.8027	14.7453	cellular organisms; Bacteria; Proteobacteria; Gammaproteobacteria;
FBKHJDAB_566442	K02037	pstC	phosphate transport system permease protein	258.035	196.89	370.589	303.045	16.0202	5.85237	96.444	25.9059	15.4984	8.84884	cellular organisms; Bacteria; Terrabacteria group; Cyanobacteria/Melainabacteria group; Cyanobacteria; Synechococcales; Synechococcaceae; Synechococcus; unclassified Synechococcus; Synechococcus sp. KORDI-49;
FBKHJDAB_570118	K02037	pstC	phosphate transport system permease protein	336.915	248.347	169.414	104.606	256.275	233.002	462.36	187.115	147.362	90.5918	cellular organisms; Bacteria; Proteobacteria; Alphaproteobacteria; Rhodobacterales; Rhodobacteraceae; Cognatishimia; Cognatishimia activa;
FBKHJDAB_570136	K02037	pstC	phosphate transport system permease protein	271.447	323.428	212.095	147.52	123.624	97.9246	577.111	45.6479	82.3513	85.1868	cellular organisms; Bacteria; Proteobacteria; Alphaproteobacteria; Alphaproteobacteria incertae sedis; SAR116 cluster; Candidatus Puniceispirillum; Candidatus Puniceispirillum marinum; Candidatus Puniceispirillum marinum IMCC1322;
FBKHJDAB_577642	K02037	pstC	phosphate transport system permease protein	109.834	164.974	194.41	157.152	24.4059	19.2581	87.7816	42.6237	26.2726	22.1855	cellular organisms; Bacteria; Proteobacteria; Gammaproteobacteria; Cellvibrionales; Halieaceae; Halioglobus;
FBKHJDAB_620849	K02037	pstC	phosphate transport system permease protein	98.5179	36.5764	138.545	48.1591	41.07	37.1823	37.0529	12.9939	32.5082	5.07248	cellular organisms; Bacteria; Proteobacteria; Gammaproteobacteria; Chromatiales; Woeseiaceae; Woeseia; Woeseia oceani;
FBKHJDAB_641716	K02037	pstC	phosphate transport system permease protein	24.2019	33.096	73.9313	20.9503	12.4288	10.8969	5.73114	0	3.93511	3.53063	cellular organisms; Bacteria; Proteobacteria;
FBKHJDAB_655479	K02037	pstC	phosphate transport system permease protein	31.2504	37.4753	72.2199	35.7084	15.4066	12.6635	8.88033	14.0139	0	0	cellular organisms; Bacteria; Proteobacteria; Gammaproteobacteria; Gammaproteobacteria incertae sedis; Candidatus Competibacteraceae; unclassified Candidatus Competibacteraceae; Candidatus Competibacteraceae bacterium;
FBKHJDAB_715255	K02037	pstC	phosphate transport system permease protein	98.3743	185.074	84.4246	161.144	95.5987	51.1075	116.926	114.529	65.5187	110.117	cellular organisms; Bacteria; Proteobacteria; Alphaproteobacteria; Hyphomicrobiales; Hyphomicrobiaceae;
FBKHJDAB_735061	K02037	pstC	phosphate transport system permease protein	478.286	273.316	281.567	193.585	466.017	416.147	260.194	156.997	70.4107	54.6873	cellular organisms; Bacteria; Proteobacteria; Alphaproteobacteria;
FBKHJDAB_740169	K02037	pstC	phosphate transport system permease protein	602.445	657.228	688.338	348.13	162.273	67.3639	549.865	118.531	82.7101	62.859	cellular organisms; Bacteria; Proteobacteria; Alphaproteobacteria; Pelagibacterales; Pelagibacteraceae; Candidatus Pelagibacter; unclassified Candidatus Pelagibacter; Candidatus Pelagibacter sp. FZCC0015;
FBKHJDAB_740388	K02037	pstC	phosphate transport system permease protein	496.453	753.475	584.198	1232.57	589.265	205.481	436.401	423.927	288.334	375.364	cellular organisms; Bacteria; Terrabacteria group; Cyanobacteria/Melainabacteria group; Cyanobacteria; Synechococcales; Synechococcaceae; Synechococcus; unclassified Synechococcus;
FBKHJDAB_745168	K02037	pstC	phosphate transport system permease protein	94.3559	89.3296	135.806	162.024	14.2402	48.7698	49.248	29.1441	29.5878	2.52824	cellular organisms; Bacteria; Terrabacteria group; Cyanobacteria/Melainabacteria group; Cyanobacteria; Synechococcales; Synechococcaceae; Synechococcus; unclassified Synechococcus; Synechococcus sp. A15-28;
FBKHJDAB_759815	K02037	pstC	phosphate transport system permease protein	116.154	112.306	97.4862	125.15	139.353	62.5912	110.609	114.289	377.922	248.223	cellular organisms; Bacteria; Terrabacteria group; Cyanobacteria/Melainabacteria group; Cyanobacteria; Synechococcales; Synechococcaceae; Synechococcus; unclassified Synechococcus;
FBKHJDAB_761406	K02037	pstC	phosphate transport system permease protein	43.1993	40.8981	53.8833	36.5824	34.7241	47.5693	36.0268	56.8534	19.2396	18.495	cellular organisms; Bacteria; Terrabacteria group; Firmicutes;
FBKHJDAB_767205	K02037	pstC	phosphate transport system permease protein	29.8253	47.0609	28.5213	88.2982	25.732	20.1433	125.012	5.01557	10.1839	1.3053	cellular organisms; Bacteria; Terrabacteria group; Actinobacteria; Actinomycetia; Candidatus Actinomarinidae; Candidatus Actinomarinales; Candidatus Actinomarineae; Candidatus Actinomarinaceae; Candidatus Actinomarina; Candidatus Actinomarina minuta;
FBKHJDAB_778327	K02037	pstC	phosphate transport system permease protein	170.443	148.855	176.89	119.407	68.3958	21.4165	167.549	0	7.73394	2.60212	cellular organisms; Bacteria; Proteobacteria; Alphaproteobacteria; Alphaproteobacteria incertae sedis; SAR116 cluster; Candidatus Puniceispirillum; Candidatus Puniceispirillum marinum; Candidatus Puniceispirillum marinum IMCC1322;
FBKHJDAB_804480	K02037	pstC	phosphate transport system permease protein	1.65203	7.03812	39.495	131.924	3.81777	25.1042	12.3231	20.836	93.0741	33.6198	cellular organisms; Bacteria; Proteobacteria; Gammaproteobacteria; Alteromonadales; Pseudoalteromonadaceae;
FBKHJDAB_867856	K02037	pstC	phosphate transport system permease protein	31.7104	30.0212	54.4883	83.3793	0	0	38.0153	8.33215	10.1508	5.20423	cellular organisms; Bacteria; Proteobacteria; Oligoflexia; Bacteriovoracales; Halobacteriovoraceae; Halobacteriovorax; unclassified Halobacteriovorax; Halobacteriovorax sp. BALOs_7;
FBKHJDAB_895872	K02037	pstC	phosphate transport system permease protein	38.2711	25.3627	6.8621	43.2337	22.9951	3.87712	12.2348	4.8269	0	1.25619	cellular organisms; Bacteria; Terrabacteria group; Cyanobacteria/Melainabacteria group; Cyanobacteria; Synechococcales; Synechococcaceae; Synechococcus; unclassified Synechococcus;
FBKHJDAB_915726	K02037	pstC	phosphate transport system permease protein	0	9.02981	7.60073	4.95386	11.7555	0	33.8794	34.752	6.97867	12.5227	cellular organisms; Bacteria; PVC group; Planctomycetes; unclassified Planctomycetes; Planctomycetes bacterium Poly30;
FBKHJDAB_927303	K02037	pstC	phosphate transport system permease protein	277.466	318.668	253.373	226.8	478.491	291.229	432.364	90.2604	109.828	49.5682	cellular organisms; Bacteria; Proteobacteria; Alphaproteobacteria; Hyphomicrobiales;
FBKHJDAB_930182	K02037	pstC	phosphate transport system permease protein	2681.64	2442.28	1385.04	907.556	2758.12	2424.48	2804.63	2160.71	1671.01	1140.97	cellular organisms; Bacteria; Proteobacteria; Alphaproteobacteria; Rhodobacterales; Roseobacteraceae;
FBKHJDAB_946830	K02037	pstC	phosphate transport system permease protein	855.341	827.432	502.298	296.384	979.133	890.447	1277.12	554.028	554.882	408.071	cellular organisms; Bacteria; Proteobacteria; Alphaproteobacteria; Rhodobacterales; Rhodobacteraceae; Cognatishimia; Cognatishimia activa;
FBKHJDAB_961299	K02037	pstC	phosphate transport system permease protein	21.6902	34.2247	25.9274	37.8204	82.1098	161.14	111.166	255.327	70.2826	172.902	cellular organisms; Bacteria; PVC group; Verrucomicrobia; Verrucomicrobiae; Verrucomicrobiales;
FBKHJDAB_975400	K02037	pstC	phosphate transport system permease protein	35.6742	60.0424	12.635	44.2631	59.8464	93.697	83.0705	102.208	58.0045	74.594	cellular organisms; Bacteria; Proteobacteria; Alphaproteobacteria; Sphingomonadales; Erythrobacteraceae; Altererythrobacter; Altererythrobacter ishigakiensis;
FBKHJDAB_978955	K02037	pstC	phosphate transport system permease protein	66.5661	75.0878	30.4734	60.6877	49.095	31.5657	98.1009	76.215	41.451	115.755	cellular organisms; Bacteria; PVC group; Planctomycetes; unclassified Planctomycetes;
FBKHJDAB_999245	K02037	pstC	phosphate transport system permease protein	31.1113	41.6419	24.3651	29.253	32.7254	64.1224	27.4369	64.0448	19.6237	33.8046	cellular organisms; Bacteria; Proteobacteria; Alphaproteobacteria; Maricaulales; Maricaulaceae; Maricaulis; Maricaulis maris; Maricaulis maris MCS10;
FBKHJDAB_1022521	K02037	pstC	phosphate transport system permease protein	4.04925	11.5007	12.1007	2.36602	12.1649	11.2809	12.945	40.8565	17.0358	20.6012	cellular organisms; Bacteria; PVC group; Verrucomicrobia; Opitutae; Puniceicoccales; Puniceicoccaceae; Coraliomargarita; Coraliomargarita akajimensis; Coraliomargarita akajimensis DSM 45221;
FBKHJDAB_1024875	K02037	pstC	phosphate transport system permease protein	11.5175	14.5386	41.3021	22.4326	26.6163	0	65.4576	108.14	202.25	165.079	cellular organisms; Bacteria; Terrabacteria group; Cyanobacteria/Melainabacteria group; Cyanobacteria; Synechococcales; Synechococcaceae; Synechococcus; unclassified Synechococcus; Synechococcus sp. LTW-R;
FBKHJDAB_1028919	K02037	pstC	phosphate transport system permease protein	2779.75	1623.99	3657.58	2590.06	1117.82	982.396	2159.36	1710.33	5352.55	3557.08	cellular organisms; Bacteria; Terrabacteria group; Cyanobacteria/Melainabacteria group; Cyanobacteria; Synechococcales; Synechococcaceae; Synechococcus; unclassified Synechococcus; Synechococcus sp. A15-44;
FBKHJDAB_1040764	K02037	pstC	phosphate transport system permease protein	0	0	0	0	6.86733	8.78054	0	338.356	137.705	146.31	cellular organisms; Bacteria; Proteobacteria; Alphaproteobacteria; Rhodobacterales; Roseobacteraceae; Phaeobacter;
FBKHJDAB_1053850	K02037	pstC	phosphate transport system permease protein	34.1231	17.9475	27.1927	16.2462	70.0951	63.3765	48.4833	66.947	24.9672	37.3347	cellular organisms; Bacteria; Terrabacteria group; Actinobacteria; Actinomycetia; Micrococcales; Microbacteriaceae;
FBKHJDAB_1055722	K02037	pstC	phosphate transport system permease protein	0	0	0	0	0	0	0	53.9358	46.9345	9.50876	cellular organisms; Bacteria; Proteobacteria; Alphaproteobacteria; Rhodobacterales;
FBKHJDAB_1120738	K02037	pstC	phosphate transport system permease protein	1877.15	1575.67	1367.94	601.662	1441.88	788.816	2123.92	63.2199	250.824	63.5807	cellular organisms; Bacteria; Proteobacteria; Alphaproteobacteria; Pelagibacterales; Pelagibacteraceae;
FBKHJDAB_1125307	K02037	pstC	phosphate transport system permease protein	57.7689	27.3458	39.1305	22.5033	10.6801	3.90158	45.144	14.5721	121.169	46.7724	cellular organisms; Bacteria; Terrabacteria group; Cyanobacteria/Melainabacteria group; Cyanobacteria; Synechococcales; Synechococcaceae; Synechococcus; unclassified Synechococcus;
FBKHJDAB_1147280	K02037	pstC	phosphate transport system permease protein	106.268	181.327	51.6973	135.74	451.184	841.225	106.658	841.581	256.77	360.978	cellular organisms; Bacteria; Proteobacteria; Alphaproteobacteria; Rhodobacterales;
FBKHJDAB_1220224	K02037	pstC	phosphate transport system permease protein	53.9177	58.3377	43.7342	37.5056	46.2805	7.80317	86.184	30.7632	125.396	58.1495	cellular organisms; Bacteria; Terrabacteria group; Cyanobacteria/Melainabacteria group; Cyanobacteria; Synechococcales;
FBKHJDAB_1221862	K02037	pstC	phosphate transport system permease protein	17.2995	12.8684	1.47706	14.4404	31.9827	42.562	9.21739	75.8462	37.973	43.8041	cellular organisms; Bacteria; Proteobacteria; Alphaproteobacteria; Rhodobacterales; Roseobacteraceae; Phaeobacter;
FBKHJDAB_1314288	K02037	pstC	phosphate transport system permease protein	33.4989	22.9049	20.0214	44.9472	41.2877	39.5927	37.6805	97.0187	46.2975	130.725	cellular organisms; Bacteria; PVC group; Planctomycetes; Planctomycetia; Planctomycetales; Planctomycetaceae; Fuerstiella; Fuerstiella marisgermanici;
FBKHJDAB_1320016	K02037	pstC	phosphate transport system permease protein	21.0065	17.5478	2.95413	34.657	39.9783	86.3758	7.90062	147.536	37.0689	63.2725	cellular organisms; Bacteria; Proteobacteria; Alphaproteobacteria; Rhodobacterales; Roseobacteraceae;
FBKHJDAB_1347596	K02037	pstC	phosphate transport system permease protein	28.8844	5.46916	94.3737	24.0036	14.2402	9.75395	18.468	173.245	236.702	269.258	cellular organisms; Bacteria; Terrabacteria group; Cyanobacteria/Melainabacteria group; Cyanobacteria; Synechococcales;
FBKHJDAB_1352544	K02037	pstC	phosphate transport system permease protein	409.526	613.265	169.333	501.657	1366.62	1791.27	725.963	1958.84	693.509	1022.95	cellular organisms; Bacteria; Proteobacteria; Alphaproteobacteria; Hyphomonadales; Hyphomonadaceae; Hyphomonas; unclassified Hyphomonas; Hyphomonas sp. Mor2;
FBKHJDAB_1366266	K02037	pstC	phosphate transport system permease protein	100.133	52.8685	62.1485	82.5123	51.6205	42.9174	26.676	64.7647	98.6259	107.45	cellular organisms; Bacteria; Terrabacteria group; Cyanobacteria/Melainabacteria group; Cyanobacteria; Synechococcales; Synechococcaceae; Synechococcus; unclassified Synechococcus; Synechococcus sp. RS9909;
FBKHJDAB_1379173	K02037	pstC	phosphate transport system permease protein	14.709	0	8.7912	30.0813	52.6874	31.6651	54.8601	38.6491	9.417	35.0032	cellular organisms; Bacteria; Proteobacteria; Gammaproteobacteria; Pseudomonadales; Pseudomonadaceae; Pseudomonas;
FBKHJDAB_1379768	K02037	pstC	phosphate transport system permease protein	7.50522	9.4739	8.97135	0.97453	38.1573	36.7492	10.6637	116.746	11.898	48.4484	cellular organisms; Bacteria; Proteobacteria; Alphaproteobacteria; Rhodobacterales;
FBKHJDAB_1404547	K02037	pstC	phosphate transport system permease protein	4.83505	3.43311	2.88978	4.70862	2.23472	7.34734	0	31.507	12.382	34.9147	cellular organisms; Bacteria; PVC group; Verrucomicrobia; Opitutae; Puniceicoccales; Puniceicoccaceae; Coraliomargarita; Coraliomargarita akajimensis; Coraliomargarita akajimensis DSM 45221;
FBKHJDAB_1404849	K02037	pstC	phosphate transport system permease protein	40.5662	36.5764	9.23633	25.5845	33.9274	17.6127	53.5209	86.0848	137.1	219.385	cellular organisms; Bacteria; Terrabacteria group; Cyanobacteria/Melainabacteria group; Cyanobacteria; Synechococcales; Synechococcaceae; Synechococcus; unclassified Synechococcus; Synechococcus sp. NOUM97013;
FBKHJDAB_1409044	K02037	pstC	phosphate transport system permease protein	0	23.9886	8.26041	28.7137	19.1637	7.00076	7.36398	38.7366	28.652	57.4626	cellular organisms; Bacteria; PVC group; Verrucomicrobia; Verrucomicrobiae; Verrucomicrobiales; Verrucomicrobiaceae;
FBKHJDAB_1417587	K02037	pstC	phosphate transport system permease protein	3.79146	14.358	20.3945	28.0616	14.019	13.4435	26.2618	92.4506	228.866	139.383	cellular organisms; Bacteria; Terrabacteria group; Cyanobacteria/Melainabacteria group; Cyanobacteria; Synechococcales; Synechococcaceae; Synechococcus; unclassified Synechococcus; Synechococcus sp. LTW-R;
FBKHJDAB_1431015	K02037	pstC	phosphate transport system permease protein	31.3039	24.6969	18.7095	66.3902	83.5949	66.9494	233.507	21.9342	34.3565	33.1084	cellular organisms; Bacteria; Terrabacteria group; Actinobacteria; Actinomycetia; Geodermatophilales; Geodermatophilaceae; Modestobacter; Modestobacter marinus;
FBKHJDAB_1437929	K02037	pstC	phosphate transport system permease protein	55.6772	54.6281	67.7637	78.8675	44.9167	52.3026	57.1736	32.3447	317.014	92.373	cellular organisms; Bacteria; PVC group; Verrucomicrobia; Opitutae; Puniceicoccales; Puniceicoccaceae; Coraliomargarita; Coraliomargarita akajimensis; Coraliomargarita akajimensis DSM 45221;
FBKHJDAB_1442788	K02037	pstC	phosphate transport system permease protein	21.9213	6.38572	10.0783	7.88239	10.9112	5.12487	23.3599	38.2818	38.2477	63.0977	cellular organisms; Bacteria; Terrabacteria group; Cyanobacteria/Melainabacteria group; Cyanobacteria; Synechococcales; Synechococcaceae; Synechococcus; unclassified Synechococcus;
FBKHJDAB_1443928	K02037	pstC	phosphate transport system permease protein	208.946	287.46	101.867	160.819	434.724	418.236	336.341	200.103	92.3753	77.493	cellular organisms; Bacteria; PVC group; Planctomycetes; unclassified Planctomycetes;
FBKHJDAB_1455523	K02037	pstC	phosphate transport system permease protein	0	0	0	3.2798	2.59432	17.0593	0	90.8529	48.2571	66.3271	cellular organisms; Bacteria; Proteobacteria; Alphaproteobacteria; Rhodobacterales; Roseobacteraceae; Thalassobius; Thalassobius gelatinovorus;
FBKHJDAB_1467203	K02037	pstC	phosphate transport system permease protein	19.9429	23.8059	17.6199	27.0211	78.5484	100.139	36.9593	522.009	145.283	412.679	cellular organisms; Bacteria; PVC group; Verrucomicrobia; Verrucomicrobiae; Verrucomicrobiales;
FBKHJDAB_1503138	K02037	pstC	phosphate transport system permease protein	1675.3	1524.07	2248.86	3231.48	784.988	756.907	763.345	1861.99	1745.68	1274.23	cellular organisms; Bacteria; Terrabacteria group; Cyanobacteria/Melainabacteria group; Cyanobacteria; Synechococcales; Synechococcaceae; Synechococcus; unclassified Synechococcus; Synechococcus sp. A15-24;
FBKHJDAB_1525994	K02037	pstC	phosphate transport system permease protein	39.5239	33.2609	44.6201	34.2137	89.3083	46.7137	67.8563	9.2313	9.6396	2.88292	cellular organisms; Bacteria; Proteobacteria; Alphaproteobacteria; Rhodospirillales; Azospirillaceae; Skermanella;
FBKHJDAB_1552543	K02037	pstC	phosphate transport system permease protein	117.593	116.332	168.993	79.2618	124.578	69.6036	88.7024	8.88762	40.6032	4.33686	cellular organisms; Bacteria; Proteobacteria; Gammaproteobacteria;
FBKHJDAB_1553110	K02037	pstC	phosphate transport system permease protein	43.0204	79.2559	52.8142	54.351	73.0858	69.4964	61.9509	6.84347	17.8654	6.1063	cellular organisms; Bacteria; PVC group; Verrucomicrobia; Opitutae; Puniceicoccales; Puniceicoccaceae; Coraliomargarita; Coraliomargarita akajimensis; Coraliomargarita akajimensis DSM 45221;
FBKHJDAB_1560726	K02037	pstC	phosphate transport system permease protein	60.6215	106.813	59.3801	36.0778	180.565	131.357	84.3386	12.743	15.4012	3.31635	cellular organisms; Bacteria; Proteobacteria; Alphaproteobacteria; Rhodospirillales;
FBKHJDAB_1570287	K02037	pstC	phosphate transport system permease protein	384.797	493.241	204.974	226.28	524.828	371.539	354.094	120.727	154.881	60.8629	cellular organisms; Bacteria; Proteobacteria;
FBKHJDAB_1572720	K02037	pstC	phosphate transport system permease protein	34.6926	46.9208	15.798	9.00946	128.277	84.5175	57.2145	10.418	6.64815	3.25353	cellular organisms; Bacteria; Proteobacteria; Gammaproteobacteria; Pseudomonadales; Pseudomonadaceae; Pseudomonas;
FBKHJDAB_1577298	K02037	pstC	phosphate transport system permease protein	71.567	71.7403	62.3994	19.6788	150.99	93.8263	107.666	2.83178	12.937	3.86908	cellular organisms; Bacteria; Proteobacteria; Alphaproteobacteria; Rhodospirillales;
FBKHJDAB_1578164	K02037	pstC	phosphate transport system permease protein	41.0863	50.0113	18.7095	19.8155	117.555	186.313	52.1222	95.4137	37.2196	37.247	cellular organisms; Bacteria; Terrabacteria group; Actinobacteria; Actinomycetia; Micrococcales; Microbacteriaceae; Luna cluster; Luna-1 subcluster; Aquiluna; unclassified Aquiluna; Candidatus Aquiluna sp. UB-MaderosW2red;
FBKHJDAB_1591697	K02037	pstC	phosphate transport system permease protein	35.6742	40.0282	25.27	62.7918	96.487	211.488	60.5429	281.071	75.4059	174.342	cellular organisms; Bacteria; Proteobacteria; Alphaproteobacteria; Sphingomonadales; Erythrobacteraceae; Erythrobacter/Porphyrobacter group; Porphyrobacter; unclassified Porphyrobacter; Porphyrobacter sp. YT40;
FBKHJDAB_1611864	K02037	pstC	phosphate transport system permease protein	503.694	453.817	174.584	164.845	730.43	341.448	788.164	255.056	250.718	383.517	cellular organisms; Bacteria; Terrabacteria group; Actinobacteria; Actinomycetia; Streptomycetales; Streptomycetaceae;
FBKHJDAB_1620228	K02037	pstC	phosphate transport system permease protein	166.48	290.766	107.506	197.533	285.671	299.508	228.383	256.63	44.1034	60.9254	cellular organisms; Bacteria; Proteobacteria; Gammaproteobacteria; Cellvibrionales; Halieaceae; Halioglobus;
FBKHJDAB_1646816	K02037	pstC	phosphate transport system permease protein	26.458	26.8378	13.5542	48.5877	97.8294	132.104	124.861	22.2466	22.1243	11.1657	cellular organisms; Bacteria; PVC group; Planctomycetes; unclassified Planctomycetes; Planctomycetes bacterium Poly30;
FBKHJDAB_1674920	K02037	pstC	phosphate transport system permease protein	3.97671	0	16.6374	20.1382	58.816	28.2007	12.7131	11.703	11.6387	33.9377	cellular organisms; Bacteria; Terrabacteria group; Actinobacteria; Actinomycetia; Corynebacteriales; Nocardiaceae; Rhodococcus;
FBKHJDAB_1721667	K02037	pstC	phosphate transport system permease protein	1495.27	1787.93	882.061	1460.38	2557.67	3082.15	1493.24	1498.9	1192.87	758.897	cellular organisms; Bacteria; Proteobacteria; Alphaproteobacteria; Maricaulales; Maricaulaceae; Maricaulis; Maricaulis maris; Maricaulis maris MCS10;
FBKHJDAB_1786710	K02037	pstC	phosphate transport system permease protein	0	26.755	0	6.60515	26.1234	117.382	36.138	33.2669	31.0163	38.9595	cellular organisms; Bacteria; Proteobacteria; Alphaproteobacteria; Rhodobacterales;
FBKHJDAB_1787423	K02037	pstC	phosphate transport system permease protein	8.64975	11.6985	0	1.92539	25.1292	95.1386	14.4845	65.4562	27.1236	52.7271	cellular organisms; Bacteria; Proteobacteria; Alphaproteobacteria; Rhodobacterales; Roseobacteraceae;
FBKHJDAB_1802794	K02037	pstC	phosphate transport system permease protein	83.2398	37.5265	34.7462	48.3806	100.151	99.0512	64.7669	29.9957	20.3016	15.6127	cellular organisms; Bacteria; Proteobacteria; Alphaproteobacteria; Rhodospirillales; Azospirillaceae; Skermanella;
FBKHJDAB_1869943	K02037	pstC	phosphate transport system permease protein	16.2947	5.93334	2.99659	1.95306	30.1251	87.6174	10.6856	53.75	7.33692	23.0397	cellular organisms; Bacteria; Proteobacteria; Alphaproteobacteria; Rhodobacterales; Roseobacteraceae;
FBKHJDAB_1911448	K02037	pstC	phosphate transport system permease protein	39.108	32.1954	40.6501	13.2471	12.5742	3.44513	43.4864	0	2.48822	0	cellular organisms; Bacteria; Proteobacteria; Alphaproteobacteria; Pelagibacterales; Pelagibacteraceae; unclassified Pelagibacteraceae; alpha proteobacterium HIMB59;
FBKHJDAB_1915158	K02037	pstC	phosphate transport system permease protein	23.6213	48.257	32.694	26.1515	40.2226	45.341	128.507	38.6775	29.1086	49.7847	cellular organisms; Bacteria; Proteobacteria; Alphaproteobacteria; Rhodobacterales; Roseobacteraceae; Salipiger; unclassified Salipiger; Salipiger sp. CCB-MM3;
FBKHJDAB_1943009	K02037	pstC	phosphate transport system permease protein	95.2159	132.128	112.257	48.7765	53.0506	54.1761	111.194	5.48355	18.1326	0.856252	cellular organisms; Bacteria; Proteobacteria; Alphaproteobacteria; Pelagibacterales; Pelagibacteraceae; Candidatus Pelagibacter; unclassified Candidatus Pelagibacter; Candidatus Pelagibacter sp. IMCC9063;
FBKHJDAB_1948748	K02037	pstC	phosphate transport system permease protein	52.8253	92.6135	18.7095	25.9125	341.815	283.434	310.648	77.3181	52.9663	23.1188	cellular organisms; Bacteria; Terrabacteria group; Actinobacteria;
FBKHJDAB_1957477	K02037	pstC	phosphate transport system permease protein	2005.13	1272.86	2364.5	927.062	753.545	731.905	1342.14	224.145	260.066	182.609	cellular organisms; Bacteria; Proteobacteria;
FBKHJDAB_1980411	K02037	pstC	phosphate transport system permease protein	298.203	219.581	207.171	80.4201	171.989	80.0436	317.773	11.7868	55.9459	3.34635	cellular organisms; Bacteria; Proteobacteria; Alphaproteobacteria; Pelagibacterales; Pelagibacteraceae;
FBKHJDAB_1981795	K02037	pstC	phosphate transport system permease protein	37.8255	30.8711	68.6014	40.6471	13.2627	10.5709	100.074	3.29013	20.0413	4.28126	cellular organisms; Bacteria; Proteobacteria; Alphaproteobacteria; Pelagibacterales; Pelagibacteraceae;
FBKHJDAB_1985397	K02037	pstC	phosphate transport system permease protein	49.676	69.3489	59.3801	50.5089	45.1412	33.2657	98.6942	6.37151	13.5531	8.29089	cellular organisms; Bacteria; Proteobacteria; Alphaproteobacteria; Hyphomicrobiales;
FBKHJDAB_1989298	K02037	pstC	phosphate transport system permease protein	3.73348	7.06921	0	10.1804	20.707	5.6734	71.613	17.2656	12.2927	15.931	cellular organisms; Bacteria; Terrabacteria group; Actinobacteria; Actinomycetia;
FBKHJDAB_2007096	K02037	pstC	phosphate transport system permease protein	151.946	68.7986	161.096	69.9974	25.6484	9.36971	147.837	4.44381	12.5676	1.73474	cellular organisms; Bacteria; Proteobacteria; Alphaproteobacteria; Pelagibacterales; Pelagibacteraceae; Candidatus Pelagibacter; unclassified Candidatus Pelagibacter; Candidatus Pelagibacter sp. FZCC0015;
FBKHJDAB_2038152	K02037	pstC	phosphate transport system permease protein	30.8642	30.8434	67.638	68.1295	17.4352	6.94832	85.8786	7.20871	12.5459	4.50254	cellular organisms; Bacteria; Proteobacteria; Alphaproteobacteria; Pelagibacterales; Pelagibacteraceae; Candidatus Pelagibacter; unclassified Candidatus Pelagibacter; Candidatus Pelagibacter sp. RS39;
FBKHJDAB_2043243	K02037	pstC	phosphate transport system permease protein	49.052	20.6396	17.3731	22.6462	20.1524	18.4048	61.9509	0	7.97563	0	cellular organisms; Bacteria;
FBKHJDAB_2083287	K02037	pstC	phosphate transport system permease protein	49.8306	45.7019	31.6438	6.06595	5.75781	26.8184	56.4196	2.61867	7.97563	0	cellular organisms; Bacteria; Proteobacteria; Alphaproteobacteria; Pelagibacterales; Pelagibacteraceae; Candidatus Pelagibacter; unclassified Candidatus Pelagibacter; Candidatus Pelagibacter sp. FZCC0015;
FBKHJDAB_2089760	K02037	pstC	phosphate transport system permease protein	99.8033	54.9342	66.5858	77.7549	34.328	23.5133	59.3598	21.4672	81.5151	19.8077	cellular organisms; Bacteria; Terrabacteria group; Cyanobacteria/Melainabacteria group; Cyanobacteria; Synechococcales; Synechococcaceae; Synechococcus; unclassified Synechococcus;
Sanman_mawan_bin21_00536	K02037	pstC	phosphate transport system permease protein	7.53611	21.404	24.022	3.91416	2.32208	5.08972	21.4151	0	0	0	cellular organisms; Bacteria; PVC group; Verrucomicrobia; Opitutae; Puniceicoccales; Puniceicoccaceae;
Sanman_mawan_bin27_02375	K02037	pstC	phosphate transport system permease protein	0	0	0	1.44991	0	0	3.96637	0	0	0	cellular organisms; Bacteria; Proteobacteria; delta/epsilon subdivisions; Deltaproteobacteria;
Sanman_mawan_bin91_01390	K02037	pstC	phosphate transport system permease protein	13.1984	19.7842	44.7005	20.5652	4.06678	1.11424	32.8172	1.84959	20.1187	18.0507	cellular organisms; Bacteria; PVC group; Verrucomicrobia; Opitutae;
Sanman_mawan_bin102_01196	K02037	pstC	phosphate transport system permease protein	15.405	10.9383	13.8108	10.5016	5.34006	3.90158	51.3	16.1912	9.8626	16.4335	cellular organisms; Bacteria; PVC group; Planctomycetes; Planctomycetia; Pirellulales; Pirellulaceae;
Sanman_mawan_bin103_02710	K02037	pstC	phosphate transport system permease protein	30.269	24.6765	25.1264	16.3764	37.3068	13.6287	43.0072	6.36273	6.76719	4.41571	cellular organisms; Bacteria; Proteobacteria; Alphaproteobacteria; Rhodospirillales;
Sanman_mawan_bin123_00214	K02037	pstC	phosphate transport system permease protein	0	0	0	6.09706	4.82279	0	2.77985	0	0	0	cellular organisms; Bacteria; Proteobacteria; Alphaproteobacteria; Rhodobacterales; Rhodobacteraceae;
Sanman_mawan_bin146_03489	K02037	pstC	phosphate transport system permease protein	4.33952	0	13.8326	37.1892	36.1023	49.8238	84.7788	38.9202	6.35026	45.5802	cellular organisms; Bacteria; Proteobacteria; Gammaproteobacteria; Pseudomonadales; Pseudomonadaceae; Pseudomonas;
Sanman_mawan_bin161_01001	K02037	pstC	phosphate transport system permease protein	0	25.7368	0	20.2166	31.9827	45.0656	15.8012	19.7408	16.2741	4.05593	cellular organisms; Bacteria; Proteobacteria; Alphaproteobacteria; Rhodobacterales; Rhodobacteraceae;
FBKHJDAB_12113	K02038	pstA	phosphate transport system permease protein	432.883	379.606	512.676	422.73	7.37602	26.2719	85.0306	18.4505	18.9747	6.54781	cellular organisms; Bacteria; Terrabacteria group; Cyanobacteria/Melainabacteria group; Cyanobacteria; Synechococcales;
FBKHJDAB_33184	K02038	pstA	phosphate transport system permease protein	179.275	237.054	77.9259	211.237	582.07	706.958	374.186	140.773	102.986	35.9875	cellular organisms; Bacteria; PVC group; Planctomycetes; Phycisphaerae; Phycisphaerales; Phycisphaeraceae; unclassified Phycisphaeraceae; Phycisphaeraceae bacterium;
FBKHJDAB_37482	K02038	pstA	phosphate transport system permease protein	196.156	148.288	94.4896	70.7084	175.91	69.6999	235.547	12.3084	36.4163	1.92195	cellular organisms; Bacteria; Proteobacteria; Alphaproteobacteria; Pelagibacterales; Pelagibacteraceae; unclassified Pelagibacteraceae; alpha proteobacterium HIMB59;
FBKHJDAB_54616	K02038	pstA	phosphate transport system permease protein	141.731	102.296	80.5153	60.1296	116.745	79.6102	176.453	8.25936	24.6419	15.6606	cellular organisms; Bacteria; Proteobacteria; Alphaproteobacteria; Alphaproteobacteria incertae sedis; SAR116 cluster; Candidatus Puniceispirillum; Candidatus Puniceispirillum marinum; Candidatus Puniceispirillum marinum IMCC1322;
FBKHJDAB_54855	K02038	pstA	phosphate transport system permease protein	686.987	978.525	358.651	394.16	2218.81	3215.68	1318.61	1739	1114.32	1176.37	cellular organisms; Bacteria; Proteobacteria; Alphaproteobacteria; Rhodobacterales; unclassified Rhodobacterales; Rhodobacterales bacterium HKCCA1288;
FBKHJDAB_60487	K02038	pstA	phosphate transport system permease protein	118.586	139.876	72.0375	72.6988	319.87	319.047	254.808	393.935	123.749	179.944	cellular organisms; Bacteria; Terrabacteria group; Actinobacteria; Actinomycetia; Micrococcales; Microbacteriaceae;
FBKHJDAB_61558	K02038	pstA	phosphate transport system permease protein	251.782	224.511	181.98	103.782	109.606	69.6999	291.704	9.84672	17.1371	8.64876	cellular organisms; Bacteria; Proteobacteria; Alphaproteobacteria; Pelagibacterales; Pelagibacteraceae; unclassified Pelagibacteraceae; alpha proteobacterium HIMB59;
FBKHJDAB_68677	K02038	pstA	phosphate transport system permease protein	211.499	177.442	84.2717	73.68	227.296	167.23	307.835	56.3864	207.591	80.1452	cellular organisms; Bacteria; Terrabacteria group; Actinobacteria; Actinomycetia; Micrococcales; Microbacteriaceae; Luna cluster; Luna-1 subcluster; Aquiluna; unclassified Aquiluna; Candidatus Aquiluna sp. UB-MaderosW2red;
FBKHJDAB_69433	K02038	pstA	phosphate transport system permease protein	551.185	495.001	220.132	204.676	1314.24	1247.24	440.518	253.382	220.491	121.739	cellular organisms; Bacteria; Proteobacteria; Gammaproteobacteria;
FBKHJDAB_71766	K02038	pstA	phosphate transport system permease protein	456.821	547.69	634.288	553.279	66.3842	107.109	182.816	45.2877	141.58	27.5008	cellular organisms; Bacteria; Terrabacteria group; Cyanobacteria/Melainabacteria group; Cyanobacteria; Synechococcales; Synechococcaceae; Synechococcus; unclassified Synechococcus;
FBKHJDAB_95730	K02038	pstA	phosphate transport system permease protein	92.4886	75.8869	119.769	69.6543	55.5716	18.7394	50.9217	24.6261	9.02293	13.1552	cellular organisms; Bacteria; Proteobacteria;
FBKHJDAB_98940	K02038	pstA	phosphate transport system permease protein	64.5507	63.7691	137.547	22.9586	45.4007	24.1674	101.685	2.35982	12.321	0	cellular organisms; Bacteria; Proteobacteria; Gammaproteobacteria; Oceanospirillales; Litoricolaceae; Litoricola; Litoricola lipolytica;
FBKHJDAB_110961	K02038	pstA	phosphate transport system permease protein	65.6692	48.0412	30.3286	24.4181	11.037	40.8235	54.0745	6.27457	9.82815	2.93931	cellular organisms; Bacteria; Terrabacteria group; Tenericutes; unclassified Tenericutes; Tenericutes bacterium;
FBKHJDAB_113151	K02038	pstA	phosphate transport system permease protein	7021.9	6714.38	8672.03	9893.12	3946.15	2992.33	4934.26	7514.87	8558.05	12814	cellular organisms; Bacteria; Terrabacteria group; Cyanobacteria/Melainabacteria group; Cyanobacteria; Synechococcales; Synechococcaceae; Synechococcus; unclassified Synechococcus;
FBKHJDAB_123306	K02038	pstA	phosphate transport system permease protein	1054.93	639.965	1047.98	553.769	280.239	186.765	838.208	167.068	701.427	114.301	cellular organisms; Bacteria; Terrabacteria group; Cyanobacteria/Melainabacteria group; Cyanobacteria; Synechococcales; Synechococcaceae; Synechococcus; unclassified Synechococcus; Synechococcus sp. RCC307;
FBKHJDAB_125981	K02038	pstA	phosphate transport system permease protein	236.837	159.488	110.161	201.5	206.103	131.511	118.27	9.16537	110.209	23.4191	cellular organisms; Bacteria; Proteobacteria; Alphaproteobacteria; Rhodobacterales;
FBKHJDAB_127094	K02038	pstA	phosphate transport system permease protein	106.161	61.0214	101.972	39.8771	5.25714	17.2845	50.5035	15.9398	6.93532	13.6894	cellular organisms; Bacteria; Proteobacteria;
FBKHJDAB_128223	K02038	pstA	phosphate transport system permease protein	309.481	361.698	344.424	448.965	366.97	624.887	450.335	1268.79	524.718	948.572	cellular organisms; Bacteria; PVC group;
FBKHJDAB_137110	K02038	pstA	phosphate transport system permease protein	148.406	135.199	140.579	91.6238	85.4163	120.56	67.1371	29.4301	45.0732	17.4628	cellular organisms; Bacteria; Proteobacteria; Gammaproteobacteria;
FBKHJDAB_172933	K02038	pstA	phosphate transport system permease protein	425.448	100.696	488.289	90.0703	47.0222	32.794	59.1349	32.4028	50.7539	9.10741	cellular organisms; Bacteria; Proteobacteria;
FBKHJDAB_182583	K02038	pstA	phosphate transport system permease protein	419.938	293.736	415.722	185.506	72.0339	38.0104	315.247	16.9873	68.6319	32.2096	cellular organisms; Bacteria; Proteobacteria; Alphaproteobacteria; Pelagibacterales; Pelagibacteraceae; Candidatus Pelagibacter; unclassified Candidatus Pelagibacter; Candidatus Pelagibacter sp. FZCC0015;
FBKHJDAB_195932	K02038	pstA	phosphate transport system permease protein	121.805	88.8069	112.128	37.0858	50.4733	56.734	70.121	9.41763	18.439	10.1101	cellular organisms; Bacteria; Proteobacteria;
FBKHJDAB_199895	K02038	pstA	phosphate transport system permease protein	37.7354	25.2178	10.6134	17.2935	8.2075	4.49746	18.9232	1.8664	8.12063	0	cellular organisms; Bacteria; Proteobacteria;
FBKHJDAB_207625	K02038	pstA	phosphate transport system permease protein	647.772	662.034	357.138	372.23	1151.15	1291.6	392.486	365.996	247.816	125.967	cellular organisms; Bacteria; Proteobacteria; Gammaproteobacteria;
FBKHJDAB_210230	K02038	pstA	phosphate transport system permease protein	463.368	475.461	454.385	352.355	256.485	113.842	492.298	25.663	33.4976	30.0544	cellular organisms; Bacteria; Proteobacteria; Alphaproteobacteria;
FBKHJDAB_223611	K02038	pstA	phosphate transport system permease protein	71.4738	25.6035	69.2725	6.01988	3.5713	1.95697	41.1699	3.24848	1.4134	1.26812	cellular organisms; Bacteria;
FBKHJDAB_223724	K02038	pstA	phosphate transport system permease protein	386.79	330.233	262.278	229.019	217.125	226.557	359.715	286.196	206.852	170.816	cellular organisms; Bacteria; Proteobacteria; Alphaproteobacteria;
FBKHJDAB_232203	K02038	pstA	phosphate transport system permease protein	82.693	101.063	37.7415	50.3683	44.4742	59.4031	57.6784	27.8121	24.2019	3.94804	cellular organisms; Bacteria; Terrabacteria group; Tenericutes; unclassified Tenericutes; Tenericutes bacterium;
FBKHJDAB_253722	K02038	pstA	phosphate transport system permease protein	93.0747	90.4054	79.469	57.4452	37.9902	33.063	99.1828	0	14.1508	1.58703	cellular organisms; Bacteria; Proteobacteria; Alphaproteobacteria;
FBKHJDAB_262440	K02038	pstA	phosphate transport system permease protein	810.246	1151.82	541.205	1120.61	1533.81	1920.97	1150.93	461.509	415.79	180.991	cellular organisms; Bacteria; PVC group; Planctomycetes;
FBKHJDAB_274945	K02038	pstA	phosphate transport system permease protein	110.378	79.1654	121.945	40.3909	29.3727	28.8022	87.3252	2.81238	6.11829	4.39151	cellular organisms; Bacteria; Proteobacteria;
FBKHJDAB_275590	K02038	pstA	phosphate transport system permease protein	277.666	264.961	150.149	153.659	426.764	256.737	272.405	378.923	238.635	556.242	cellular organisms; Bacteria; PVC group; Planctomycetes; Planctomycetia; Pirellulales;
FBKHJDAB_285254	K02038	pstA	phosphate transport system permease protein	305.212	305.387	323.337	123.964	163.129	89.3897	220.425	40.1365	35.9848	3.79835	cellular organisms; Bacteria; Proteobacteria; Alphaproteobacteria; Pelagibacterales; Pelagibacteraceae; Candidatus Pelagibacter; unclassified Candidatus Pelagibacter; Candidatus Pelagibacter sp. FZCC0015;
FBKHJDAB_286194	K02038	pstA	phosphate transport system permease protein	243.894	423.973	146.593	229.734	698.008	886.421	314.23	833.034	328.675	624.156	cellular organisms; Bacteria; Proteobacteria; Alphaproteobacteria; Rhodobacterales; Roseobacteraceae; Mameliella; Mameliella alba;
FBKHJDAB_297233	K02038	pstA	phosphate transport system permease protein	127.992	145.642	141.226	111.222	263.931	132.158	191.473	43.4615	27.0142	12.1187	cellular organisms; Bacteria; Proteobacteria; Alphaproteobacteria; Rhodospirillales;
FBKHJDAB_302043	K02038	pstA	phosphate transport system permease protein	588.285	756.57	303.714	503.497	689.008	1042.42	554.99	1092.12	644.882	582.056	cellular organisms; Bacteria; Proteobacteria; Alphaproteobacteria; Maricaulales; Maricaulaceae; Marinicauda; Marinicauda algicola;
FBKHJDAB_371095	K02038	pstA	phosphate transport system permease protein	213.141	164.724	114.39	65.5181	150.113	60.2243	250.305	12.1915	15.9133	1.90369	cellular organisms; Bacteria; Proteobacteria; Alphaproteobacteria; Pelagibacterales; Pelagibacteraceae; unclassified Pelagibacteraceae; alpha proteobacterium HIMB59;
FBKHJDAB_374694	K02038	pstA	phosphate transport system permease protein	22.9387	66.3569	16.7565	36.7351	51.8323	63.2602	58.3942	53.5762	37.2973	18.4049	cellular organisms; Bacteria;
FBKHJDAB_379643	K02038	pstA	phosphate transport system permease protein	50.142	53.6629	75.573	86.6218	44.3352	8.83429	67.3716	5.49922	3.19025	5.72465	cellular organisms; Bacteria; Proteobacteria; Alphaproteobacteria;
FBKHJDAB_383282	K02038	pstA	phosphate transport system permease protein	128.511	164.03	39.7752	141.241	225.919	431.253	140.612	413.888	70.5213	82.8569	cellular organisms; Bacteria; Proteobacteria; Alphaproteobacteria; Hyphomonadales; Hyphomonadaceae; Hyphomonas; unclassified Hyphomonas;
FBKHJDAB_398601	K02038	pstA	phosphate transport system permease protein	258.733	425.364	253.718	555.235	448.262	607.414	558.03	1156.79	609.872	919.432	cellular organisms; Bacteria; PVC group; Verrucomicrobia; Verrucomicrobiae; Verrucomicrobiales;
FBKHJDAB_414227	K02038	pstA	phosphate transport system permease protein	149.614	103.872	150.226	195.823	3.68801	8.08367	6.37729	53.6743	2.91918	0	cellular organisms; Bacteria; Terrabacteria group; Cyanobacteria/Melainabacteria group; Cyanobacteria; Synechococcales; Synechococcaceae; Synechococcus; unclassified Synechococcus;
FBKHJDAB_428713	K02038	pstA	phosphate transport system permease protein	215.444	122.758	317.144	164.74	106.952	60.6275	223.205	46.965	223.317	162.386	cellular organisms; Bacteria; Terrabacteria group; Cyanobacteria/Melainabacteria group; Cyanobacteria; Synechococcales; Synechococcaceae; Synechococcus; unclassified Synechococcus;
FBKHJDAB_457553	K02038	pstA	phosphate transport system permease protein	119.278	116.91	88.9023	47.0105	102.476	28.4322	134.583	0	5.13373	3.68484	cellular organisms; Bacteria; Proteobacteria; Alphaproteobacteria; Alphaproteobacteria incertae sedis; SAR116 cluster; Candidatus Puniceispirillum; Candidatus Puniceispirillum marinum; Candidatus Puniceispirillum marinum IMCC1322;
FBKHJDAB_509484	K02038	pstA	phosphate transport system permease protein	20.484	0	112.634	27.1299	3.78702	12.451	34.9253	10.3341	23.9804	2.68943	cellular organisms; Bacteria; Terrabacteria group; Cyanobacteria/Melainabacteria group; Cyanobacteria; Synechococcales; Synechococcaceae; Synechococcus; unclassified Synechococcus;
FBKHJDAB_511571	K02038	pstA	phosphate transport system permease protein	182.84	92.6834	177.255	83.0005	23.9547	8.75095	141.143	7.26312	14.7474	8.50597	cellular organisms; Bacteria; Proteobacteria; Alphaproteobacteria; Pelagibacterales; Pelagibacteraceae; Candidatus Pelagibacter; unclassified Candidatus Pelagibacter; Candidatus Pelagibacter sp. FZCC0015;
FBKHJDAB_526680	K02038	pstA	phosphate transport system permease protein	554.423	446.686	317.975	153.797	693.684	780.093	314.799	182.466	230.488	106.615	cellular organisms; Bacteria; Proteobacteria;
FBKHJDAB_544239	K02038	pstA	phosphate transport system permease protein	190.408	227.982	276.136	90.533	271.779	160.274	258.105	23.5441	33.8049	12.8673	cellular organisms; Bacteria; Proteobacteria; Gammaproteobacteria;
FBKHJDAB_561205	K02038	pstA	phosphate transport system permease protein	92.3669	144.477	52.8051	93.8627	14.8491	16.2737	51.354	40.5206	13.2227	17.1363	cellular organisms; Bacteria; Terrabacteria group; Cyanobacteria/Melainabacteria group; Cyanobacteria; Synechococcales; Synechococcaceae; Synechococcus; unclassified Synechococcus;
FBKHJDAB_563736	K02038	pstA	phosphate transport system permease protein	62.1997	53.4085	69.163	22.5389	33.4281	45.4276	69.3645	24.3251	11.6421	5.69753	cellular organisms; Bacteria; Proteobacteria; Alphaproteobacteria; Pelagibacterales; Pelagibacteraceae;
FBKHJDAB_566443	K02038	pstA	phosphate transport system permease protein	320.422	247.675	399.985	301.774	18.7464	34.9263	90.7653	37.514	56.3858	22.6324	cellular organisms; Bacteria; Terrabacteria group; Cyanobacteria/Melainabacteria group; Cyanobacteria; Synechococcales; Synechococcaceae; Synechococcus; unclassified Synechococcus; Synechococcus sp. KORDI-49;
FBKHJDAB_570137	K02038	pstA	phosphate transport system permease protein	206.281	282.976	246.578	200.068	147.877	76.767	447.115	67.2548	58.5246	69.0907	cellular organisms; Bacteria; Proteobacteria; Alphaproteobacteria; Alphaproteobacteria incertae sedis; SAR116 cluster; Candidatus Puniceispirillum; Candidatus Puniceispirillum marinum; Candidatus Puniceispirillum marinum IMCC1322;
FBKHJDAB_593241	K02038	pstA	phosphate transport system permease protein	29.9055	36.6397	79.9062	20.5578	0	7.12854	73.1092	7.39568	11.5842	9.23864	cellular organisms; Bacteria; Proteobacteria; Alphaproteobacteria; Pelagibacterales; Pelagibacteraceae; Candidatus Pelagibacter; unclassified Candidatus Pelagibacter; Candidatus Pelagibacter sp. RS39;
FBKHJDAB_594270	K02038	pstA	phosphate transport system permease protein	369.918	354.835	204.308	302.463	466.084	341.357	594.543	149.872	125.951	60.1089	cellular organisms; Bacteria; Proteobacteria; Alphaproteobacteria; Sphingomonadales;
FBKHJDAB_656212	K02038	pstA	phosphate transport system permease protein	7.57351	8.60409	63.3708	15.341	2.80033	6.13797	33.8962	2.5472	8.8662	3.97743	cellular organisms; Bacteria; Proteobacteria; Alphaproteobacteria; Pelagibacterales; Pelagibacteraceae;
FBKHJDAB_714818	K02038	pstA	phosphate transport system permease protein	20.1922	22.0576	35.2767	49.6143	4.30737	3.14708	44.6898	2.61201	5.68238	1.01966	cellular organisms; Bacteria; Proteobacteria; Alphaproteobacteria;
FBKHJDAB_715254	K02038	pstA	phosphate transport system permease protein	87.6403	135.07	69.4344	146.879	109.274	103.239	175.924	112.249	65.6158	137.143	cellular organisms; Bacteria; Proteobacteria; Alphaproteobacteria; Hyphomicrobiales; Hyphomicrobiaceae;
FBKHJDAB_735060	K02038	pstA	phosphate transport system permease protein	407.65	306.361	259.968	208.727	482.685	407.655	291.094	143.996	72.2611	53.798	cellular organisms; Bacteria; Proteobacteria; Alphaproteobacteria;
FBKHJDAB_740170	K02038	pstA	phosphate transport system permease protein	562.916	569.73	583.392	279.286	146.39	43.7548	403.484	87.1574	74.7903	48.2005	cellular organisms; Bacteria; Proteobacteria; Alphaproteobacteria; Pelagibacterales; Pelagibacteraceae; Candidatus Pelagibacter; unclassified Candidatus Pelagibacter; Candidatus Pelagibacter sp. FZCC0015;
FBKHJDAB_740387	K02038	pstA	phosphate transport system permease protein	481.914	908.684	544.852	1318.77	579.115	290.892	432.23	302.216	273.27	424.453	cellular organisms; Bacteria; Terrabacteria group; Cyanobacteria/Melainabacteria group; Cyanobacteria; Synechococcales; Synechococcaceae; Synechococcus; unclassified Synechococcus;
FBKHJDAB_745167	K02038	pstA	phosphate transport system permease protein	91.7632	67.9891	95.3817	128.995	25.8161	10.1046	48.8926	20.1279	26.2726	15.7147	cellular organisms; Bacteria; Terrabacteria group; Cyanobacteria/Melainabacteria group; Cyanobacteria; Synechococcales; Synechococcaceae; Synechococcus; unclassified Synechococcus; Synechococcus sp. A15-28;
FBKHJDAB_761407	K02038	pstA	phosphate transport system permease protein	35.6606	45.6766	45.1342	52.2965	40.7202	34.0014	55.8835	19.4016	18.4179	5.50826	cellular organisms; Bacteria; Terrabacteria group; Firmicutes;
FBKHJDAB_778328	K02038	pstA	phosphate transport system permease protein	130.505	192.636	114.063	95.1141	47.995	22.7458	189.911	2.35982	13.3477	6.44846	cellular organisms; Bacteria; Proteobacteria; Alphaproteobacteria; Alphaproteobacteria incertae sedis; SAR116 cluster; Candidatus Puniceispirillum; Candidatus Puniceispirillum marinum; Candidatus Puniceispirillum marinum IMCC1322;
FBKHJDAB_804479	K02038	pstA	phosphate transport system permease protein	1.10986	4.20296	35.8202	159.965	6.15563	30.3579	40.2118	20.5304	108.004	47.3585	cellular organisms; Bacteria; Proteobacteria; Gammaproteobacteria; Alteromonadales; Pseudoalteromonadaceae;
FBKHJDAB_865508	K02038	pstA	phosphate transport system permease protein	24.0957	77.9415	40.8039	89.1695	12.993	14.2395	23.5373	18.5719	27.9147	26.3636	cellular organisms; Bacteria; Terrabacteria group; Cyanobacteria/Melainabacteria group; Cyanobacteria; Synechococcales; Synechococcaceae; Synechococcus; unclassified Synechococcus;
FBKHJDAB_867857	K02038	pstA	phosphate transport system permease protein	19.1422	20.1362	40.6785	51.3683	1.96608	0	29.4644	1.78836	23.3433	2.79252	cellular organisms; Bacteria; Proteobacteria; Oligoflexia; Bacteriovoracales; Halobacteriovoraceae; Halobacteriovorax; unclassified Halobacteriovorax; Halobacteriovorax sp. BALOs_7;
FBKHJDAB_882980	K02038	pstA	phosphate transport system permease protein	23.9382	13.2201	54.8445	38.8538	0	0	8.50306	1.67732	20.4343	7.85737	cellular organisms; Bacteria; Terrabacteria group; Cyanobacteria/Melainabacteria group; Cyanobacteria; Synechococcales; Synechococcaceae; Synechococcus; unclassified Synechococcus;
FBKHJDAB_910217	K02038	pstA	phosphate transport system permease protein	42.64	29.7452	56.3348	129.383	4.14901	6.8206	28.6978	9.43493	24.6306	17.6791	cellular organisms; Bacteria; Terrabacteria group; Cyanobacteria/Melainabacteria group; Cyanobacteria; Synechococcales; Synechococcaceae; Synechococcus; unclassified Synechococcus;
FBKHJDAB_915725	K02038	pstA	phosphate transport system permease protein	0	11.4437	4.8163	4.70862	24.2094	28.573	23.6149	55.8997	0	37.0308	cellular organisms; Bacteria; PVC group; Planctomycetes; unclassified Planctomycetes; Planctomycetes bacterium Poly30;
FBKHJDAB_930183	K02038	pstA	phosphate transport system permease protein	3004.01	2976.75	1668.05	1015.41	3416.1	2927.65	3605.5	2588.26	1988.73	1495.5	cellular organisms; Bacteria; Proteobacteria; Alphaproteobacteria; Rhodobacterales; Roseobacteraceae;
FBKHJDAB_961298	K02038	pstA	phosphate transport system permease protein	44.5101	40.6341	13.3013	42.1078	88.1666	141.717	106.72	205.839	77.9284	166.969	cellular organisms; Bacteria; PVC group; Verrucomicrobia; Verrucomicrobiae; Verrucomicrobiales;
FBKHJDAB_971206	K02038	pstA	phosphate transport system permease protein	542.221	364.825	193.627	183.321	568.994	335.111	701.36	229.39	257.002	358.191	cellular organisms; Bacteria; Terrabacteria group; Actinobacteria; Actinomycetia; Streptomycetales; Streptomycetaceae; Streptomyces;
FBKHJDAB_975399	K02038	pstA	phosphate transport system permease protein	40.5021	58.8863	17.2908	41.697	66.8561	87.9242	57.033	80.2729	27.5178	51.2777	cellular organisms; Bacteria; Proteobacteria; Alphaproteobacteria; Sphingomonadales; Erythrobacteraceae; Altererythrobacter; Altererythrobacter ishigakiensis;
FBKHJDAB_999244	K02038	pstA	phosphate transport system permease protein	5.27137	21.9585	18.9034	41.0683	24.3638	35.2456	10.1112	50.5282	21.5989	28.3761	cellular organisms; Bacteria; Proteobacteria; Alphaproteobacteria; Maricaulales; Maricaulaceae; Maricaulis; Maricaulis maris; Maricaulis maris MCS10;
FBKHJDAB_1024876	K02038	pstA	phosphate transport system permease protein	2.07627	3.93134	32.2643	32.3518	9.59636	16.8272	50.8882	87.2891	306.871	177.192	cellular organisms; Bacteria; Terrabacteria group; Cyanobacteria/Melainabacteria group; Cyanobacteria; Synechococcales; Synechococcaceae; Synechococcus; unclassified Synechococcus; Synechococcus sp. LTW-R;
FBKHJDAB_1028920	K02038	pstA	phosphate transport system permease protein	3159.85	1933.91	4506.78	2823.9	1324	1000.35	2499.9	1965.82	6376.95	4292.74	cellular organisms; Bacteria; Terrabacteria group; Cyanobacteria/Melainabacteria group; Cyanobacteria; Synechococcales; Synechococcaceae; Synechococcus; unclassified Synechococcus; Synechococcus sp. A15-44;
FBKHJDAB_1040763	K02038	pstA	phosphate transport system permease protein	0	2.5742	0	2.11835	6.28359	5.50914	4.34622	354.367	183.031	155.292	cellular organisms; Bacteria; Proteobacteria; Alphaproteobacteria; Rhodobacterales; Roseobacteraceae; Phaeobacter;
FBKHJDAB_1053849	K02038	pstA	phosphate transport system permease protein	30.3526	20.7536	4.03133	10.5099	57.6736	76.8731	50.3137	63.8031	13.5718	32.1024	cellular organisms; Bacteria; Terrabacteria group; Actinobacteria; Actinomycetia; Micrococcales; Microbacteriaceae;
FBKHJDAB_1071580	K02038	pstA	phosphate transport system permease protein	4.09681	0	0	0	3.78702	6.22551	4.36567	113.675	35.9706	33.618	cellular organisms; Bacteria; Proteobacteria; Alphaproteobacteria; Rhodobacterales; Roseobacteraceae;
FBKHJDAB_1083604	K02038	pstA	phosphate transport system permease protein	38.4953	26.0319	27.9378	26.7776	21.6048	29.2487	20.5108	65.8915	28.1662	27.9786	cellular organisms; Bacteria; Proteobacteria; Alphaproteobacteria; Rhodobacterales;
FBKHJDAB_1093586	K02038	pstA	phosphate transport system permease protein	27.3979	0	20.96	32.4447	59.7696	42.1889	45.5456	51.6025	12.8297	39.569	cellular organisms; Bacteria; Proteobacteria; Gammaproteobacteria; Pseudomonadales; Pseudomonadaceae; Pseudomonas;
FBKHJDAB_1104952	K02038	pstA	phosphate transport system permease protein	5.426	12.8424	19.4579	8.45459	37.6177	65.9627	23.1283	100.371	13.8953	48.0871	cellular organisms; Bacteria; Proteobacteria; Alphaproteobacteria; Rhodobacterales; Roseobacteraceae; Sulfitobacter; unclassified Sulfitobacter; Sulfitobacter sp. JL08;
FBKHJDAB_1120737	K02038	pstA	phosphate transport system permease protein	1809.32	1484.27	1245.86	523.47	1342.33	737.039	1817.3	80.0046	238.848	73.034	cellular organisms; Bacteria; Proteobacteria; Alphaproteobacteria; Pelagibacterales; Pelagibacteraceae;
FBKHJDAB_1125308	K02038	pstA	phosphate transport system permease protein	34.5907	19.2636	99.7215	26.949	45.1412	0	52.0388	39.3499	120.591	46.7514	cellular organisms; Bacteria; Terrabacteria group; Cyanobacteria/Melainabacteria group; Cyanobacteria; Synechococcales; Synechococcaceae; Synechococcus; unclassified Synechococcus;
FBKHJDAB_1147279	K02038	pstA	phosphate transport system permease protein	108.857	152.63	79.0613	103.058	461.093	770.558	183.545	934.991	283.306	400.726	cellular organisms; Bacteria; Proteobacteria; Alphaproteobacteria; Rhodobacterales;
FBKHJDAB_1220225	K02038	pstA	phosphate transport system permease protein	50.8687	26.969	38.9157	20.6081	26.3324	10.3067	34.6925	41.0608	116.125	104.189	cellular organisms; Bacteria; Terrabacteria group; Cyanobacteria/Melainabacteria group; Cyanobacteria; Synechococcales;
FBKHJDAB_1240856	K02038	pstA	phosphate transport system permease protein	8.19362	11.6357	12.2428	15.9587	5.68053	2.07517	45.8395	3.4447	32.973	4.03416	cellular organisms; Bacteria; Terrabacteria group; Cyanobacteria/Melainabacteria group; Cyanobacteria; Synechococcales; Synechococcaceae; Synechococcus; unclassified Synechococcus;
FBKHJDAB_1265096	K02038	pstA	phosphate transport system permease protein	12.4154	15.6721	17.3142	17.7331	21.0404	10.4814	30.8704	62.6351	195.308	129.047	cellular organisms; Bacteria; Terrabacteria group; Cyanobacteria/Melainabacteria group; Cyanobacteria; Synechococcales; Synechococcaceae; Synechococcus; unclassified Synechococcus; Synechococcus sp. LTW-R;
FBKHJDAB_1285929	K02038	pstA	phosphate transport system permease protein	31.6024	29.9189	33.7994	44.0583	103.013	119.636	189.651	33.5647	54.7645	34.9407	cellular organisms; Bacteria; Terrabacteria group; Actinobacteria; Actinomycetia;
FBKHJDAB_1314289	K02038	pstA	phosphate transport system permease protein	19.6336	33.7958	17.0683	52.8412	65.996	45.2047	20.922	76.5388	47.0142	153.494	cellular organisms; Bacteria; PVC group; Planctomycetes; Planctomycetia; Planctomycetales; Planctomycetaceae; Fuerstiella; Fuerstiella marisgermanici;
FBKHJDAB_1320015	K02038	pstA	phosphate transport system permease protein	35.9074	45.7619	28.0642	79.6204	70.2141	151.103	52.9806	205.536	39.4089	109.701	cellular organisms; Bacteria; Proteobacteria; Alphaproteobacteria; Rhodobacterales; Roseobacteraceae;
FBKHJDAB_1347595	K02038	pstA	phosphate transport system permease protein	19.9485	16.9973	90.6125	55.9495	11.064	8.08367	14.8804	139.218	255.428	328.7	cellular organisms; Bacteria; Terrabacteria group; Cyanobacteria/Melainabacteria group; Cyanobacteria; Synechococcales;
FBKHJDAB_1352543	K02038	pstA	phosphate transport system permease protein	417.223	642.993	174.271	541.135	1270.97	1828.79	800.79	1818.84	685.129	1021.66	cellular organisms; Bacteria; Proteobacteria; Alphaproteobacteria; Hyphomonadales; Hyphomonadaceae; Hyphomonas; unclassified Hyphomonas; Hyphomonas sp. Mor2;
FBKHJDAB_1366265	K02038	pstA	phosphate transport system permease protein	54.7817	64.8294	112.257	88.4074	56.0648	59.4616	52.1222	64.1575	98.775	95.0439	cellular organisms; Bacteria; Terrabacteria group; Cyanobacteria/Melainabacteria group; Cyanobacteria; Synechococcales; Synechococcaceae; Synechococcus; unclassified Synechococcus; Synechococcus sp. RS9909;
FBKHJDAB_1373356	K02038	pstA	phosphate transport system permease protein	99.5729	73.7755	38.8122	60.7112	43.0203	44.9547	91.1139	53.6921	41.971	88.1029	cellular organisms; Bacteria; PVC group; Planctomycetes;
FBKHJDAB_1397992	K02038	pstA	phosphate transport system permease protein	28.9301	49.3002	34.5815	81.14	148.421	168.522	77.0716	325.957	112.188	197.514	cellular organisms; Bacteria; Proteobacteria; Alphaproteobacteria; Sphingomonadales; Erythrobacteraceae; Erythrobacter/Porphyrobacter group; Erythrobacter;
FBKHJDAB_1404548	K02038	pstA	phosphate transport system permease protein	7.61128	10.0882	10.9178	0	4.22144	15.4215	1.62216	58.8777	23.3899	50.9651	cellular organisms; Bacteria; PVC group; Verrucomicrobia; Opitutae; Puniceicoccales; Puniceicoccaceae; Coraliomargarita; Coraliomargarita akajimensis; Coraliomargarita akajimensis DSM 45221;
FBKHJDAB_1404850	K02038	pstA	phosphate transport system permease protein	21.249	43.8917	36.9453	13.5447	28.5704	33.2684	43.2284	82.8363	128.619	230.798	cellular organisms; Bacteria; Terrabacteria group; Cyanobacteria/Melainabacteria group; Cyanobacteria; Synechococcales; Synechococcaceae; Synechococcus; unclassified Synechococcus; Synechococcus sp. NOUM97013;
FBKHJDAB_1409043	K02038	pstA	phosphate transport system permease protein	8.01083	6.06727	1.91514	27.4608	26.6582	4.8693	18.7804	43.1085	24.6177	77.8313	cellular organisms; Bacteria; PVC group; Verrucomicrobia; Verrucomicrobiae; Verrucomicrobiales; Verrucomicrobiaceae;
FBKHJDAB_1410943	K02038	pstA	phosphate transport system permease protein	0	8.647	0	2.37192	0	6.16859	3.24431	8.95965	22.2761	41.9713	cellular organisms; Bacteria; PVC group; Verrucomicrobia; Opitutae; Puniceicoccales; Puniceicoccaceae; Coraliomargarita; Coraliomargarita akajimensis; Coraliomargarita akajimensis DSM 45221;
FBKHJDAB_1437928	K02038	pstA	phosphate transport system permease protein	86.5528	44.565	88.9399	35.4904	44.9167	50.7643	55.0161	24.2586	264.425	97.6894	cellular organisms; Bacteria; PVC group; Verrucomicrobia; Opitutae; Puniceicoccales; Puniceicoccaceae; Coraliomargarita; Coraliomargarita akajimensis; Coraliomargarita akajimensis DSM 45221;
FBKHJDAB_1442789	K02038	pstA	phosphate transport system permease protein	4.0695	17.3372	2.43223	4.75571	5.64266	2.06134	10.8414	22.2413	26.7981	97.51	cellular organisms; Bacteria; Terrabacteria group; Cyanobacteria/Melainabacteria group; Cyanobacteria; Synechococcales; Synechococcaceae; Synechococcus; unclassified Synechococcus;
FBKHJDAB_1467202	K02038	pstA	phosphate transport system permease protein	15.8965	28.5944	17.1016	13.6231	88.1666	183.588	49.1251	505.24	139.573	429.946	cellular organisms; Bacteria; PVC group; Verrucomicrobia; Verrucomicrobiae; Verrucomicrobiales;
FBKHJDAB_1503137	K02038	pstA	phosphate transport system permease protein	1514.09	1440.99	2193.78	2898.49	787.39	628.505	792.911	1858.47	1671.23	1143.25	cellular organisms; Bacteria; Terrabacteria group; Cyanobacteria/Melainabacteria group; Cyanobacteria; Synechococcales; Synechococcaceae; Synechococcus; unclassified Synechococcus; Synechococcus sp. A15-24;
FBKHJDAB_1504159	K02038	pstA	phosphate transport system permease protein	499.288	378.467	247.85	186.093	640.932	310.881	627.505	198.052	167.488	370.236	cellular organisms; Bacteria; Terrabacteria group; Actinobacteria; Actinomycetia;
FBKHJDAB_1552542	K02038	pstA	phosphate transport system permease protein	143.876	116.375	141.927	80.5315	117.502	117.454	123.547	16.4431	19.4189	6.41895	cellular organisms; Bacteria; Proteobacteria; Gammaproteobacteria;
FBKHJDAB_1553109	K02038	pstA	phosphate transport system permease protein	15.2226	44.6762	80.0635	61.67	53.4715	46.2644	34.0653	2.5599	12.2518	11.9918	cellular organisms; Bacteria; PVC group; Verrucomicrobia; Opitutae; Puniceicoccales; Puniceicoccaceae; Coraliomargarita; Coraliomargarita akajimensis; Coraliomargarita akajimensis DSM 45221;
FBKHJDAB_1558115	K02038	pstA	phosphate transport system permease protein	54.3529	67.2907	34.9842	19.544	40.5807	19.0603	42.326	0	16.8253	4.11705	cellular organisms; Bacteria; PVC group; Verrucomicrobia; Opitutae; Puniceicoccales; Puniceicoccaceae; Coraliomargarita; Coraliomargarita akajimensis; Coraliomargarita akajimensis DSM 45221;
FBKHJDAB_1560727	K02038	pstA	phosphate transport system permease protein	51.6892	86.2201	69.1421	48.8994	218.425	148.366	124.589	11.3828	15.3081	8.07916	cellular organisms; Bacteria; Proteobacteria; Alphaproteobacteria; Rhodospirillales;
FBKHJDAB_1570286	K02038	pstA	phosphate transport system permease protein	389.37	435.556	210.585	195.823	453.28	389.911	383.834	137.75	125.616	95.0251	cellular organisms; Bacteria; Proteobacteria;
FBKHJDAB_1577299	K02038	pstA	phosphate transport system permease protein	78.7645	68.7431	67.671	40.2701	127.415	99.7421	148.195	10.348	16.2085	1.61583	cellular organisms; Bacteria; Proteobacteria; Alphaproteobacteria; Rhodospirillales;
FBKHJDAB_1578165	K02038	pstA	phosphate transport system permease protein	73.9388	55.3489	22.6095	17.4153	90.6004	181.165	89.7852	89.6398	41.5182	36.1218	cellular organisms; Bacteria; Terrabacteria group; Actinobacteria; Actinomycetia; Micrococcales; Microbacteriaceae; Luna cluster; Luna-1 subcluster; Aquiluna; unclassified Aquiluna; Candidatus Aquiluna sp. UB-MaderosW2red;
FBKHJDAB_1620229	K02038	pstA	phosphate transport system permease protein	145.932	296.536	97.8565	202.43	284.601	241.591	214.299	218.472	48.1792	63.0881	cellular organisms; Bacteria; Proteobacteria; Gammaproteobacteria; Cellvibrionales; Halieaceae; Halioglobus;
FBKHJDAB_1620501	K02038	pstA	phosphate transport system permease protein	75.2384	47.039	54.301	45.3451	82.6715	60.402	83.2015	7.16177	17.6576	10.2511	cellular organisms; Bacteria; Proteobacteria;
FBKHJDAB_1630804	K02038	pstA	phosphate transport system permease protein	31.4652	0	35.1044	14.7084	60.1108	44.6269	53.6482	47.6221	12.2786	46.8202	cellular organisms; Bacteria; Proteobacteria; Gammaproteobacteria; Pseudomonadales; Pseudomonadaceae; Pseudomonas;
FBKHJDAB_1664369	K02038	pstA	phosphate transport system permease protein	53.4979	55.8428	13.1177	13.8931	117.925	132.018	49.6999	36.9086	24.0882	9.90559	cellular organisms; Bacteria; Proteobacteria; Alphaproteobacteria; Rhodospirillales; Azospirillaceae; Skermanella;
FBKHJDAB_1721668	K02038	pstA	phosphate transport system permease protein	1739.87	1842.14	972.056	1549.49	2825.21	3354.9	1468.91	1665.22	1356.82	819.385	cellular organisms; Bacteria; Proteobacteria; Alphaproteobacteria; Maricaulales; Maricaulaceae; Maricaulis; Maricaulis maris; Maricaulis maris MCS10;
FBKHJDAB_1785148	K02038	pstA	phosphate transport system permease protein	5.65208	0	0	1.10086	27.4296	95.9094	4.51725	73.6623	29.9824	34.3214	cellular organisms; Bacteria; Proteobacteria; Alphaproteobacteria; Rhodobacterales; Roseobacteraceae;
FBKHJDAB_1786709	K02038	pstA	phosphate transport system permease protein	32.7745	21.9786	0	3.19175	51.7559	160.48	23.2836	12.6306	23.9804	37.6521	cellular organisms; Bacteria; Proteobacteria; Alphaproteobacteria; Rhodobacterales;
FBKHJDAB_1787422	K02038	pstA	phosphate transport system permease protein	13.9049	7.89851	0	2.16661	34.7043	70.4329	16.2992	78.3336	34.5913	54.7689	cellular organisms; Bacteria; Proteobacteria; Alphaproteobacteria; Rhodobacterales; Roseobacteraceae;
FBKHJDAB_1801609	K02038	pstA	phosphate transport system permease protein	17.7449	15.1197	19.0902	15.2072	34.4465	66.514	22.6913	10.4442	18.177	6.98941	cellular organisms; Bacteria; Proteobacteria; Alphaproteobacteria; Hyphomonadales; Hyphomonadaceae; Hyphomonas; unclassified Hyphomonas; Hyphomonas sp.;
FBKHJDAB_1858865	K02038	pstA	phosphate transport system permease protein	23.2543	24.3744	32.7607	25.2344	55.275	107.694	68.146	47.4853	28.5603	10.3589	cellular organisms; Bacteria; PVC group; Planctomycetes; unclassified Planctomycetes; Planctomycetes bacterium;
FBKHJDAB_1890129	K02038	pstA	phosphate transport system permease protein	53.7346	107.849	35.9696	53.5854	174.843	117.583	59.5514	19.8798	22.0172	4.23302	cellular organisms; Bacteria; Proteobacteria; Gammaproteobacteria; Pseudomonadales; Pseudomonadaceae; Pseudomonas;
FBKHJDAB_1915157	K02038	pstA	phosphate transport system permease protein	44.3701	44.5524	40.1801	26.1878	43.5007	16.3454	123.22	36.1769	24.5944	35.3062	cellular organisms; Bacteria; Proteobacteria; Alphaproteobacteria; Rhodobacterales; Roseobacteraceae; Salipiger; unclassified Salipiger; Salipiger sp. CCB-MM3;
FBKHJDAB_1948747	K02038	pstA	phosphate transport system permease protein	49.4939	82.7814	29.5812	35.9891	311.109	300.844	365.678	37.4541	66.3916	34.6574	cellular organisms; Bacteria; Terrabacteria group; Actinobacteria;
FBKHJDAB_1957476	K02038	pstA	phosphate transport system permease protein	1866.73	1193.76	2133.73	739.777	669.709	551.251	1208.98	209.97	225.573	193.279	cellular organisms; Bacteria; Proteobacteria;
FBKHJDAB_1981140	K02038	pstA	phosphate transport system permease protein	234.703	216.599	108.448	181.316	453.053	451.562	363.599	211.44	90.1928	82.2168	cellular organisms; Bacteria; PVC group; Planctomycetes; unclassified Planctomycetes;
FBKHJDAB_1981796	K02038	pstA	phosphate transport system permease protein	62.3474	41.1811	90.1254	51.9626	17.4239	5.87554	109.702	6.09572	26.5223	4.75921	cellular organisms; Bacteria; Proteobacteria; Alphaproteobacteria; Pelagibacterales; Pelagibacteraceae;
FBKHJDAB_1985396	K02038	pstA	phosphate transport system permease protein	49.2278	73.4036	94.151	77.6638	40.9548	26.1823	94.4252	4.1392	20.7109	4.84749	cellular organisms; Bacteria; Proteobacteria; Alphaproteobacteria; Hyphomicrobiales;
FBKHJDAB_2013916	K02038	pstA	phosphate transport system permease protein	474.317	485.495	305.672	179.946	485.472	321.736	808.71	260.098	220.299	168.774	cellular organisms; Bacteria; Proteobacteria; Alphaproteobacteria; Rhodobacterales; Rhodobacteraceae; Cognatishimia; Cognatishimia activa;
FBKHJDAB_2038979	K02038	pstA	phosphate transport system permease protein	65.4026	77.3983	54.7252	45.0094	28.2133	9.93858	97.5727	19.2473	8.77319	30.77	cellular organisms; Bacteria; Proteobacteria; Gammaproteobacteria;
FBKHJDAB_2042057	K02038	pstA	phosphate transport system permease protein	36.0251	49.2643	19.1389	40.5405	118.403	81.1017	136.495	28.6079	16.1081	11.8247	cellular organisms; Bacteria; Proteobacteria; Betaproteobacteria;
FBKHJDAB_2082486	K02038	pstA	phosphate transport system permease protein	40.2076	36.3355	6.55392	11.3909	13.5153	14.812	52.584	3.07341	9.36061	7.19867	cellular organisms; Bacteria; Proteobacteria; Alphaproteobacteria; Pelagibacterales; Pelagibacteraceae;
Sanman_mawan_bin4_01632	K02038	pstA	phosphate transport system permease protein	0	4.2808	0	1.17425	5.57299	24.4306	0	45.6231	13.2336	9.89447	cellular organisms; Bacteria; Proteobacteria; Alphaproteobacteria; Rhodobacterales; Rhodobacteraceae; Marivivens group; Marivivens;
Sanman_mawan_bin15_00523	K02038	pstA	phosphate transport system permease protein	10.7092	76.0405	12.8012	37.5451	32.1731	65.0948	31.383	11.2557	33.3017	0	cellular organisms; Bacteria; Proteobacteria; Alphaproteobacteria; Maricaulales; Maricaulaceae;
Sanman_mawan_bin16_00124	K02038	pstA	phosphate transport system permease protein	52.4584	25.5845	17.1016	11.1462	55.8388	57.9751	42.3492	4.00985	2.32622	0	cellular organisms; Bacteria; Proteobacteria; Alphaproteobacteria; Rhodospirillales; Rhodospirillaceae;
Sanman_mawan_bin21_00537	K02038	pstA	phosphate transport system permease protein	6.02889	19.9771	9.00827	8.21975	2.7865	3.05383	11.2429	0	0	0	cellular organisms; Bacteria; PVC group; Verrucomicrobia; Opitutae; Puniceicoccales; Puniceicoccaceae;
Sanman_mawan_bin27_02374	K02038	pstA	phosphate transport system permease protein	0	0	2.36906	7.72031	3.66407	4.01559	0	0	0	0	cellular organisms; Bacteria; Proteobacteria; delta/epsilon subdivisions; Deltaproteobacteria;
Sanman_mawan_bin90_00291	K02038	pstA	phosphate transport system permease protein	2.03475	0	9.72893	14.2671	0	0	21.6828	0	7.44391	5.34301	cellular organisms; Bacteria; Terrabacteria group; Cyanobacteria/Melainabacteria group; Cyanobacteria; Synechococcales; Synechococcaceae; Synechococcus;
Sanman_mawan_bin103_02711	K02038	pstA	phosphate transport system permease protein	12.0399	18.2377	31.6622	15.0082	36.7274	15.8564	69.2824	3.03704	2.64281	10.275	cellular organisms; Bacteria; Proteobacteria; Alphaproteobacteria; Rhodospirillales;
Sanman_mawan_bin109_01523	K02038	pstA	phosphate transport system permease protein	13.6662	25.8765	52.6379	23.6602	14.0365	13.8448	14.5631	1.27677	3.33309	8.97148	cellular organisms; Bacteria; PVC group; Verrucomicrobia; Opitutae; Puniceicoccales; Puniceicoccaceae;
Sanman_mawan_bin112_00838	K02038	pstA	phosphate transport system permease protein	74.6287	39.8557	80.0578	29.8163	17.6886	5.81568	20.3913	6.43586	5.60043	11.3057	cellular organisms; Bacteria; Terrabacteria group; Tenericutes; Mollicutes; Acholeplasmatales; Acholeplasmataceae;
Sanman_mawan_bin127_01757	K02038	pstA	phosphate transport system permease protein	6.8395	0	0	0	0	0	0	99.2015	41.2856	17.9597	cellular organisms; Bacteria; Proteobacteria; Alphaproteobacteria; Rhodobacterales; Roseobacteraceae; Thalassobius; Thalassobius mediterraneus
Sanman_mawan_bin200_00769	K02038	pstA	phosphate transport system permease protein	54.7277	41.1842	43.6125	17.4923	32.4291	19.9025	103.18	2.35982	20.5349	1.84242	cellular organisms; Bacteria; Proteobacteria; Alphaproteobacteria;
FBKHJDAB_33186	K02039	phoU	phosphate transport system protein	144.941	245.413	86.6275	165.038	577.149	751.117	448.507	171.087	148.878	36.596	cellular organisms; Bacteria; PVC group; Planctomycetes; Phycisphaerae; Phycisphaerales; Phycisphaeraceae; unclassified Phycisphaeraceae; Phycisphaeraceae bacterium;
FBKHJDAB_36661	K02039	phoU	phosphate transport system protein	56.904	2.44876	55.6527	2.01513	0	0	19.294	13.049	0	6.79196	cellular organisms; Bacteria; Proteobacteria; Alphaproteobacteria; Pelagibacterales; Pelagibacteraceae; Candidatus Pelagibacter; unclassified Candidatus Pelagibacter; Candidatus Pelagibacter sp. FZCC0015;
FBKHJDAB_37484	K02039	phoU	phosphate transport system protein	226.884	153.427	116.231	52.6074	117.347	87.5612	178.451	0	29.6439	5.31937	cellular organisms; Bacteria; Proteobacteria; Alphaproteobacteria; Pelagibacterales; Pelagibacteraceae; unclassified Pelagibacteraceae; alpha proteobacterium HIMB59;
FBKHJDAB_46445	K02039	phoU	phosphate transport system protein	187.024	233.622	229.768	159.873	108.051	60.5243	381.986	65.5226	47.5143	40.9252	cellular organisms; Bacteria; Proteobacteria; Alphaproteobacteria; Rhodobacterales; Roseobacteraceae;
FBKHJDAB_54614	K02039	phoU	phosphate transport system protein	105.157	126.266	64.3826	81.9261	118.543	106.531	169.454	4.31311	30.0259	6.73489	cellular organisms; Bacteria; Proteobacteria; Alphaproteobacteria; Alphaproteobacteria incertae sedis; SAR116 cluster; Candidatus Puniceispirillum; Candidatus Puniceispirillum marinum; Candidatus Puniceispirillum marinum IMCC1322;
FBKHJDAB_54857	K02039	phoU	phosphate transport system protein	636.073	1085.4	315.781	377.659	2242.84	3655.84	1546.95	1658.39	1163.5	1163.45	cellular organisms; Bacteria; Proteobacteria; Alphaproteobacteria; Rhodobacterales; unclassified Rhodobacterales; Rhodobacterales bacterium HKCCA1288;
FBKHJDAB_61556	K02039	phoU	phosphate transport system protein	214.327	197.773	188.093	82.4322	102.822	52.2205	277.54	18.2492	67.4914	7.12401	cellular organisms; Bacteria; Proteobacteria; Alphaproteobacteria; Pelagibacterales; Pelagibacteraceae; unclassified Pelagibacteraceae; alpha proteobacterium HIMB59;
FBKHJDAB_68687	K02039	phoU	phosphate transport system protein	154.756	192.636	184.987	51.3527	217.229	180.004	232.098	43.3741	228.56	73.3724	cellular organisms; Bacteria; Terrabacteria group; Actinobacteria; Actinomycetia; Micrococcales; Microbacteriaceae; Luna cluster; Luna-1 subcluster; Aquiluna; unclassified Aquiluna; Candidatus Aquiluna sp. UB-MaderosW2red;
FBKHJDAB_69431	K02039	phoU	phosphate transport system protein	491.511	465.328	161.096	226.462	1065.02	1036.02	267.515	188.862	166.28	100.615	cellular organisms; Bacteria; Proteobacteria; Gammaproteobacteria;
FBKHJDAB_73235	K02039	phoU	phosphate transport system protein	70.1339	29.5102	90.0443	12.1422	28.8136	18.4204	41.5203	2.18409	1.90057	1.70522	cellular organisms; Bacteria; Proteobacteria; Alphaproteobacteria; Pelagibacterales;
FBKHJDAB_81475	K02039	phoU	phosphate transport system protein	51.9511	68.8571	43.4697	10.1185	28.8136	18.4204	71.9685	0	11.4034	8.52608	cellular organisms; Bacteria; Proteobacteria; Alphaproteobacteria;
FBKHJDAB_84506	K02039	phoU	phosphate transport system protein	209.668	103.018	107.864	111.656	39.2533	67.2175	70.7048	55.7892	3.88378	47.0417	cellular organisms; Bacteria; Proteobacteria; delta/epsilon subdivisions; Deltaproteobacteria;
FBKHJDAB_122432	K02039	phoU	phosphate transport system protein	67.2502	68.5653	37.1019	10.0757	21.5186	52.4068	35.8318	13.049	9.4626	6.79196	cellular organisms; Bacteria; Terrabacteria group; Tenericutes; unclassified Tenericutes;
FBKHJDAB_125979	K02039	phoU	phosphate transport system protein	160.237	122.805	94.249	93.1326	141.066	146.87	89.4416	12.8315	113.52	10.0181	cellular organisms; Bacteria; Proteobacteria; Alphaproteobacteria; Rhodobacterales;
FBKHJDAB_137112	K02039	phoU	phosphate transport system protein	318.805	215.253	257.009	232.972	264.999	192.781	316.025	22.8578	66.9048	22.7132	cellular organisms; Bacteria; Proteobacteria; Gammaproteobacteria;
FBKHJDAB_172360	K02039	phoU	phosphate transport system protein	314.624	287.681	334.298	171.792	129.259	166.178	269.364	284.893	163.307	118.276	cellular organisms; Bacteria; Proteobacteria; Alphaproteobacteria; Rickettsiales;
FBKHJDAB_190711	K02039	phoU	phosphate transport system protein	46.5578	24.4876	37.1019	20.1513	28.6915	28.8238	24.8066	2.17483	7.57008	3.39598	cellular organisms; Bacteria; Proteobacteria; Gammaproteobacteria; Oceanospirillales;
FBKHJDAB_195621	K02039	phoU	phosphate transport system protein	80.5242	41.8061	37.2597	32.3793	31.2147	15.789	66.4324	4.36817	22.8069	3.41043	cellular organisms; Bacteria; Proteobacteria; Alphaproteobacteria; Rhodobacterales; Rhodobacteraceae; Boseongicola; unclassified Boseongicola; Boseongicola sp. CCM32;
FBKHJDAB_200624	K02039	phoU	phosphate transport system protein	57.1462	7.37754	6.20995	2.02371	12.0056	10.526	47.0563	0	0	0	cellular organisms; Bacteria; Proteobacteria; Alphaproteobacteria; Pelagibacterales; Pelagibacterales incertae sedis; Candidatus Fonsibacter; Candidatus Fonsibacter ubiquis;
FBKHJDAB_207623	K02039	phoU	phosphate transport system protein	698.776	659.018	323.231	304.532	977.566	1033.38	470.745	261.132	211.564	145.878	cellular organisms; Bacteria; Proteobacteria; Gammaproteobacteria;
FBKHJDAB_210228	K02039	phoU	phosphate transport system protein	423.194	395.794	352.572	213.807	258.424	75.3513	549.359	10.7828	56.2985	11.7861	cellular organisms; Bacteria; Proteobacteria; Alphaproteobacteria;
FBKHJDAB_218519	K02039	phoU	phosphate transport system protein	151.279	103.018	69.7945	47.5571	323.839	255.426	155.551	24.5472	29.1284	8.71143	cellular organisms; Bacteria; Proteobacteria; delta/epsilon subdivisions; Deltaproteobacteria; Myxococcales;
FBKHJDAB_219189	K02039	phoU	phosphate transport system protein	42.2805	10.0071	88.4448	47.3512	36.6406	5.35412	152.061	8.88762	27.0688	6.93898	cellular organisms; Bacteria; Proteobacteria; Alphaproteobacteria; Pelagibacterales; Pelagibacteraceae;
FBKHJDAB_232205	K02039	phoU	phosphate transport system protein	118.981	53.8727	40.1937	22.1664	57.383	47.1662	57.8821	28.2728	20.8177	8.48996	cellular organisms; Bacteria; Terrabacteria group; Tenericutes; unclassified Tenericutes; Tenericutes bacterium;
FBKHJDAB_236583	K02039	phoU	phosphate transport system protein	49.3535	27.051	46.5747	40.4741	4.80226	5.26299	11.0721	19.6568	0	0	cellular organisms; Bacteria; Proteobacteria; Alphaproteobacteria; Rhodospirillales; Rhodospirillaceae; Magnetospirillum; Magnetospirillum gryphiswaldense; Magnetospirillum gryphiswaldense MSR-1; Magnetospirillum gryphiswaldense MSR-1 v2;
FBKHJDAB_262438	K02039	phoU	phosphate transport system protein	598.118	894.825	338.355	895.531	1094.4	1543.51	941.628	329.066	257.535	109.876	cellular organisms; Bacteria; PVC group; Planctomycetes;
FBKHJDAB_275592	K02039	phoU	phosphate transport system protein	280.241	312.596	189.051	123.216	402.68	241.739	251.323	475.932	235.498	495.443	cellular organisms; Bacteria; PVC group; Planctomycetes; Planctomycetia; Pirellulales;
FBKHJDAB_285256	K02039	phoU	phosphate transport system protein	359.994	372.923	261.933	180.879	200.145	66.0685	219.608	59.2223	43.9	22.2626	cellular organisms; Bacteria; Proteobacteria; Alphaproteobacteria; Pelagibacterales; Pelagibacteraceae; Candidatus Pelagibacter; unclassified Candidatus Pelagibacter; Candidatus Pelagibacter sp. FZCC0015;
FBKHJDAB_286192	K02039	phoU	phosphate transport system protein	237.25	374.353	129.982	311.913	648.791	848.736	363.428	837.425	401.429	640.837	cellular organisms; Bacteria; Proteobacteria; Alphaproteobacteria; Rhodobacterales; Roseobacteraceae; Mameliella; Mameliella alba;
FBKHJDAB_286835	K02039	phoU	phosphate transport system protein	54.5486	34.4285	49.6797	40.4741	24.0113	5.26299	22.1441	8.73634	0	0	cellular organisms; Bacteria; Proteobacteria; Alphaproteobacteria; Rhodospirillales; Thalassospiraceae; Magnetospira; unclassified Magnetospira; Magnetospira sp. QH-2;
FBKHJDAB_302045	K02039	phoU	phosphate transport system protein	434.193	725.407	396.891	403.937	519.408	884.908	487.183	1013.64	588.661	583.484	cellular organisms; Bacteria; Proteobacteria; Alphaproteobacteria; Maricaulales; Maricaulaceae; Marinicauda; Marinicauda algicola;
FBKHJDAB_319981	K02039	phoU	phosphate transport system protein	3256.36	3181.72	1806.54	1080.2	4094.6	3174.76	4069.76	2905.93	2279.66	1447.98	cellular organisms; Bacteria; Proteobacteria; Alphaproteobacteria; Rhodobacterales; Roseobacteraceae;
FBKHJDAB_345422	K02039	phoU	phosphate transport system protein	114.781	88.9089	71.7197	52.8412	14.4683	34.3556	111.194	57.0289	53.4435	35.9626	cellular organisms; Bacteria; Proteobacteria; Betaproteobacteria; Nitrosomonadales; unclassified Nitrosomonadales; Methylophilales bacterium;
FBKHJDAB_353202	K02039	phoU	phosphate transport system protein	362.116	325.685	432.855	143.074	76.5106	39.3051	308.704	26.098	60.5606	20.3759	cellular organisms; Bacteria; Proteobacteria; Alphaproteobacteria; Pelagibacterales; Pelagibacteraceae; Candidatus Pelagibacter; unclassified Candidatus Pelagibacter; Candidatus Pelagibacter sp. FZCC0015;
FBKHJDAB_371097	K02039	phoU	phosphate transport system protein	138.363	148.972	149.177	67.6367	150.471	63.2143	138.77	4.56231	21.8355	1.781	cellular organisms; Bacteria; Proteobacteria; Alphaproteobacteria; Pelagibacterales; Pelagibacteraceae; unclassified Pelagibacteraceae; alpha proteobacterium HIMB59;
FBKHJDAB_381609	K02039	phoU	phosphate transport system protein	54.451	35.2713	51.3852	15.6291	15.8948	23.2263	45.8088	0	8.38751	0	cellular organisms; Bacteria; Proteobacteria; Alphaproteobacteria; Pelagibacterales; Pelagibacteraceae; Candidatus Pelagibacter; unclassified Candidatus Pelagibacter; Candidatus Pelagibacter sp. FZCC0015;
FBKHJDAB_383280	K02039	phoU	phosphate transport system protein	106.5	177.061	46.5747	147.731	206.497	405.25	163.313	327.613	91.2275	71.6191	cellular organisms; Bacteria; Proteobacteria; Alphaproteobacteria; Hyphomonadales; Hyphomonadaceae; Hyphomonas; unclassified Hyphomonas;
FBKHJDAB_391288	K02039	phoU	phosphate transport system protein	62.0771	66.1166	49.4691	18.1362	62.1649	49.7865	55.1258	8.69932	15.1402	13.5839	cellular organisms; Bacteria; Proteobacteria; Alphaproteobacteria; Hyphomicrobiales; Rhodobiaceae; unclassified Rhodobiaceae; Rhodobiaceae bacterium;
FBKHJDAB_398603	K02039	phoU	phosphate transport system protein	227.522	412.416	305.135	605.272	423.199	480.666	334.112	1068.51	529.871	792.344	cellular organisms; Bacteria; PVC group; Verrucomicrobia; Verrucomicrobiae; Verrucomicrobiales;
FBKHJDAB_457551	K02039	phoU	phosphate transport system protein	94.898	55.8482	45.9876	23.9784	90.0929	20.7866	65.595	0	5.62985	0	cellular organisms; Bacteria; Proteobacteria; Alphaproteobacteria; Alphaproteobacteria incertae sedis; SAR116 cluster; Candidatus Puniceispirillum; Candidatus Puniceispirillum marinum; Candidatus Puniceispirillum marinum IMCC1322;
FBKHJDAB_497819	K02039	phoU	phosphate transport system protein	35.444	41.0128	51.783	15.341	29.1234	15.9587	54.5568	19.8681	14.4076	5.17066	cellular organisms; Bacteria; Proteobacteria; Alphaproteobacteria; Alphaproteobacteria incertae sedis; SAR116 cluster; Candidatus Puniceispirillum; Candidatus Puniceispirillum marinum; Candidatus Puniceispirillum marinum IMCC1322;
FBKHJDAB_511573	K02039	phoU	phosphate transport system protein	142.26	48.9752	129.857	48.3631	7.17287	10.4814	157.109	4.34966	17.0327	6.79196	cellular organisms; Bacteria; Proteobacteria; Alphaproteobacteria; Pelagibacterales; Pelagibacteraceae; Candidatus Pelagibacter; unclassified Candidatus Pelagibacter; Candidatus Pelagibacter sp. FZCC0015;
FBKHJDAB_514254	K02039	phoU	phosphate transport system protein	33.3425	53.4201	116.502	21.9802	71.1259	28.5815	68.3282	0	11.2597	0	cellular organisms; Bacteria; Proteobacteria; Alphaproteobacteria;
FBKHJDAB_520119	K02039	phoU	phosphate transport system protein	645.739	511.043	391.971	282.984	519.964	419.082	1094	369.038	282.377	251.696	cellular organisms; Bacteria; Proteobacteria; Alphaproteobacteria; Rhodobacterales; Roseobacteraceae;
FBKHJDAB_526678	K02039	phoU	phosphate transport system protein	447.473	308.544	259.713	141.059	729.242	875.194	507.157	239.231	300.911	129.047	cellular organisms; Bacteria; Proteobacteria;
FBKHJDAB_544237	K02039	phoU	phosphate transport system protein	199.164	203.247	157.683	86.6506	248.659	243.692	176.403	23.9231	17.0327	13.5839	cellular organisms; Bacteria; Proteobacteria; Gammaproteobacteria;
FBKHJDAB_577639	K02039	phoU	phosphate transport system protein	94.6782	172.193	131.043	172.758	36.85	27.7649	82.3062	50.2786	23.699	32.7123	cellular organisms; Bacteria; Proteobacteria; Gammaproteobacteria; Cellvibrionales; Halieaceae; Halioglobus;
FBKHJDAB_603869	K02039	phoU	phosphate transport system protein	31.7104	25.0177	113.715	61.7625	9.77084	8.03118	45.0552	8.88762	11.6009	5.20423	cellular organisms; Bacteria; Proteobacteria; Alphaproteobacteria; Pelagibacterales; Pelagibacteraceae; Candidatus Pelagibacter; unclassified Candidatus Pelagibacter; Candidatus Pelagibacter sp. RS39;
FBKHJDAB_637085	K02039	phoU	phosphate transport system protein	13.8105	7.8449	36.3184	12.9114	22.9791	2.79819	23.5469	0	0	0	cellular organisms; Bacteria; Terrabacteria group; Tenericutes; unclassified Tenericutes; Tenericutes bacterium MO-XQ;
FBKHJDAB_648481	K02039	phoU	phosphate transport system protein	67.2502	58.7703	114.397	44.3329	47.8191	20.9627	38.588	6.52449	0	3.39598	cellular organisms; Bacteria; Proteobacteria; Gammaproteobacteria; Oceanospirillales;
FBKHJDAB_700868	K02039	phoU	phosphate transport system protein	48.937	36.5764	86.2057	52.1723	11.9043	0	24.7019	2.16566	5.6536	1.69083	cellular organisms; Bacteria; Proteobacteria; Alphaproteobacteria; Alphaproteobacteria incertae sedis; SAR116 cluster; Candidatus Puniceispirillum; Candidatus Puniceispirillum marinum; Candidatus Puniceispirillum marinum IMCC1322;
FBKHJDAB_715252	K02039	phoU	phosphate transport system protein	58.3673	142.75	104.654	170.523	179.846	34.4925	129.579	81.7945	60.5003	94.1946	cellular organisms; Bacteria; Proteobacteria; Alphaproteobacteria; Hyphomicrobiales; Hyphomicrobiaceae;
FBKHJDAB_735058	K02039	phoU	phosphate transport system protein	401.926	287.765	210.193	203.536	462.094	307.928	200.767	152.077	86.3861	61.0159	cellular organisms; Bacteria; Proteobacteria; Alphaproteobacteria;
FBKHJDAB_735746	K02039	phoU	phosphate transport system protein	219.539	215.448	48.0046	162.695	423.199	377.007	362.331	297.151	127.33	72.0604	cellular organisms; Bacteria; PVC group; Planctomycetes; unclassified Planctomycetes;
FBKHJDAB_740172	K02039	phoU	phosphate transport system protein	473.281	491.349	607.523	284.923	104.402	24.5181	478.55	72.3539	84.6048	17.6531	cellular organisms; Bacteria; Proteobacteria; Alphaproteobacteria; Pelagibacterales; Pelagibacteraceae; Candidatus Pelagibacter; unclassified Candidatus Pelagibacter; Candidatus Pelagibacter sp. FZCC0015;
FBKHJDAB_770327	K02039	phoU	phosphate transport system protein	0	5.2777	3.33183	15.2009	7.72967	0	11.881	25.7802	14.276	25.6172	cellular organisms; Bacteria; PVC group; Planctomycetes; Planctomycetia;
FBKHJDAB_778330	K02039	phoU	phosphate transport system protein	138.5	140.835	134.897	85.9225	59.2716	10.3933	150.322	6.46967	11.2597	10.1023	cellular organisms; Bacteria; Proteobacteria; Alphaproteobacteria; Alphaproteobacteria incertae sedis; SAR116 cluster; Candidatus Puniceispirillum; Candidatus Puniceispirillum marinum; Candidatus Puniceispirillum marinum IMCC1322;
FBKHJDAB_804477	K02039	phoU	phosphate transport system protein	10.2592	0	12.2634	85.9225	0	7.79497	21.865	21.5656	73.1881	21.8884	cellular organisms; Bacteria; Proteobacteria; Gammaproteobacteria; Alteromonadales; Pseudoalteromonadaceae;
FBKHJDAB_816898	K02039	phoU	phosphate transport system protein	152.606	299.7	141.713	217.151	566.597	729.559	385.721	151.645	65.5187	73.6872	cellular organisms; Bacteria; PVC group; Planctomycetes; Phycisphaerae; Phycisphaerales; Phycisphaeraceae; unclassified Phycisphaeraceae; Phycisphaeraceae bacterium;
FBKHJDAB_838974	K02039	phoU	phosphate transport system protein	7.20974	0	8.61815	46.8082	31.1013	29.2158	81.9508	34.3521	10.5504	50.4852	cellular organisms; Bacteria; Proteobacteria; Gammaproteobacteria; Pseudomonadales; Pseudomonadaceae; Pseudomonas;
FBKHJDAB_868537	K02039	phoU	phosphate transport system protein	48.7194	56.9768	44.5338	60.2836	55.6318	23.2263	24.4313	7.22901	10.4844	11.2881	cellular organisms; Bacteria; PVC group; Verrucomicrobia; Opitutae; Puniceicoccales; Puniceicoccaceae; Coraliomargarita; Coraliomargarita akajimensis; Coraliomargarita akajimensis DSM 45221;
FBKHJDAB_869692	K02039	phoU	phosphate transport system protein	11.0318	10.4441	26.3736	25.784	6.79838	0	11.7557	0	0	0	cellular organisms; Bacteria; Proteobacteria; Alphaproteobacteria; Alphaproteobacteria incertae sedis; SAR116 cluster; Candidatus Puniceispirillum; Candidatus Puniceispirillum marinum; Candidatus Puniceispirillum marinum IMCC1322;
FBKHJDAB_888099	K02039	phoU	phosphate transport system protein	32.7013	0	117.268	61.5694	17.6333	16.5643	60.9829	13.748	19.9391	23.2564	cellular organisms; Bacteria; Terrabacteria group; Cyanobacteria/Melainabacteria group; Cyanobacteria; Synechococcales; Synechococcaceae; Synechococcus; unclassified Synechococcus;
FBKHJDAB_897460	K02039	phoU	phosphate transport system protein	8.06729	17.8209	12.8576	50.2806	24.8575	38.1392	57.3114	11.3053	15.7404	8.82656	cellular organisms; Bacteria; PVC group; Planctomycetes; Phycisphaerae; Phycisphaerales; Phycisphaeraceae; Poriferisphaera; Poriferisphaera corsica;
FBKHJDAB_918772	K02039	phoU	phosphate transport system protein	5.10816	21.7622	6.10602	3.97967	11.8047	51.749	5.44339	64.426	16.8189	60.3604	cellular organisms; Bacteria; Proteobacteria; Alphaproteobacteria; Rhodobacterales; Roseobacteraceae; Salipiger;
FBKHJDAB_935790	K02039	phoU	phosphate transport system protein	32.9275	35.9693	6.05535	74.9863	51.5098	94.9412	59.3803	85.1884	20.3858	16.6276	cellular organisms; Bacteria; PVC group; Planctomycetes;
FBKHJDAB_953692	K02039	phoU	phosphate transport system protein	19.1756	24.2056	3.82026	17.4293	94.5367	93.8933	61.3022	524.009	128.612	497.236	cellular organisms; Bacteria; PVC group; Verrucomicrobia; Verrucomicrobiae; Verrucomicrobiales;
FBKHJDAB_961296	K02039	phoU	phosphate transport system protein	24.9719	47.2833	19.9001	77.8207	92.3344	154.6	76.8755	249.631	75.1158	171.219	cellular organisms; Bacteria; PVC group; Verrucomicrobia; Verrucomicrobiae; Verrucomicrobiales;
FBKHJDAB_975397	K02039	phoU	phosphate transport system protein	41.06	64.7879	32.7206	53.3151	75.9102	122.016	52.5055	59.842	26.037	17.9698	cellular organisms; Bacteria; Proteobacteria; Alphaproteobacteria; Sphingomonadales; Erythrobacteraceae; Altererythrobacter; Altererythrobacter ishigakiensis;
FBKHJDAB_1007391	K02039	phoU	phosphate transport system protein	4.92278	20.9725	17.6533	38.3525	47.7806	124.678	47.2126	517.4	151.28	384.568	cellular organisms; Bacteria; PVC group;
FBKHJDAB_1013688	K02039	phoU	phosphate transport system protein	1773.26	1824.47	1082.44	715.321	2536.86	1878.2	2249.82	1577.96	1404.5	988.568	cellular organisms; Bacteria; Proteobacteria; Alphaproteobacteria; Rhodobacterales; Roseobacteraceae;
FBKHJDAB_1019952	K02039	phoU	phosphate transport system protein	0	0	0	0	0	7.57226	0	85.8926	58.336	44.1616	cellular organisms; Bacteria; Proteobacteria; Alphaproteobacteria; Rhodobacterales; Roseobacteraceae;
FBKHJDAB_1051324	K02039	phoU	phosphate transport system protein	17.1468	8.11668	4.09927	0	25.3603	31.2675	1.8272	50.461	12.5459	22.5127	cellular organisms; Bacteria; PVC group; Planctomycetes; unclassified Planctomycetes; Planctomycetes bacterium Poly30;
FBKHJDAB_1055199	K02039	phoU	phosphate transport system protein	2.73733	23.3236	22.9044	12.7956	58.1978	52.6889	58.3394	52.9372	4.0057	21.5637	cellular organisms; Bacteria; PVC group; Planctomycetes; unclassified Planctomycetes;
FBKHJDAB_1064649	K02039	phoU	phosphate transport system protein	48.7194	86.8218	20.5541	4.46546	148.352	220.65	109.941	106.026	29.3563	48.9149	cellular organisms; Bacteria; Terrabacteria group; Actinobacteria; Actinomycetia; Micrococcales; Microbacteriaceae; Luna cluster; Luna-1 subcluster; Aquiluna; Aquiluna borgnonia;
FBKHJDAB_1067747	K02039	phoU	phosphate transport system protein	26.5402	47.7402	6.34495	6.2031	19.6266	56.4627	33.9383	102.652	34.954	29.6189	cellular organisms; Bacteria; Proteobacteria; Alphaproteobacteria; Maricaulales; Maricaulaceae; Maricaulis; Maricaulis maris; Maricaulis maris MCS10;
FBKHJDAB_1074384	K02039	phoU	phosphate transport system protein	32.7914	9.55219	12.0607	23.582	20.9851	10.2215	43.0072	50.9018	14.7648	28.1502	cellular organisms; Bacteria; Proteobacteria; Alphaproteobacteria; Rhodobacterales; Roseobacteraceae;
FBKHJDAB_1081834	K02039	phoU	phosphate transport system protein	0	0	0	0	7.11259	7.79497	0	342.892	148.253	180.158	cellular organisms; Bacteria; Proteobacteria; Alphaproteobacteria; Rhodobacterales; Roseobacteraceae; Phaeobacter;
FBKHJDAB_1097760	K02039	phoU	phosphate transport system protein	0	9.87876	6.23649	18.2912	19.2911	18.4992	13.8992	57.0289	9.54348	30.8251	cellular organisms; Bacteria; PVC group; Verrucomicrobia; Verrucomicrobiae; Verrucomicrobiales;
FBKHJDAB_1120735	K02039	phoU	phosphate transport system protein	1627.8	1273.97	1102.61	534.753	1279	604.659	1737.52	63.8724	192.549	37.4011	cellular organisms; Bacteria; Proteobacteria; Alphaproteobacteria; Pelagibacterales; Pelagibacteraceae;
FBKHJDAB_1146906	K02039	phoU	phosphate transport system protein	36.3657	118.041	86.9394	52.6163	28.8136	34.2094	38.7523	21.8409	311.694	64.7983	cellular organisms; Bacteria; PVC group; Verrucomicrobia; Opitutae; Puniceicoccales; Puniceicoccaceae; Coraliomargarita; Coraliomargarita akajimensis; Coraliomargarita akajimensis DSM 45221;
FBKHJDAB_1147277	K02039	phoU	phosphate transport system protein	69.198	182.497	50.2202	119.374	486.594	778.634	265.988	937.167	244.112	365.034	cellular organisms; Bacteria; Proteobacteria; Alphaproteobacteria; Rhodobacterales;
FBKHJDAB_1203732	K02039	phoU	phosphate transport system protein	2.60865	14.8182	15.5912	8.12941	12.057	21.1419	44.4776	4.38684	19.087	8.56252	cellular organisms; Bacteria; Terrabacteria group; Actinobacteria; unclassified Actinobacteria; Actinobacteria bacterium;
FBKHJDAB_1271472	K02039	phoU	phosphate transport system protein	0	0	0	2.00663	7.14261	26.0929	0	58.4727	67.8433	89.6138	cellular organisms; Bacteria; Proteobacteria; Alphaproteobacteria; Rhodobacterales; Roseobacteraceae;
FBKHJDAB_1301625	K02039	phoU	phosphate transport system protein	570.029	577.908	270.944	187.081	871.293	829.839	858.544	566.096	361.249	254.874	cellular organisms; Bacteria; Proteobacteria; Alphaproteobacteria; Rhodobacterales;
FBKHJDAB_1320013	K02039	phoU	phosphate transport system protein	39.7024	44.6352	23.7291	56.0632	116.982	95.5254	68.7504	212.815	45.3897	83.0773	cellular organisms; Bacteria; Proteobacteria; Alphaproteobacteria; Rhodobacterales; Roseobacteraceae;
FBKHJDAB_1349977	K02039	phoU	phosphate transport system protein	25.086	29.0273	13.3273	26.0587	38.6483	36.7087	11.881	58.5913	32.6308	87.8304	cellular organisms; Bacteria; PVC group; Planctomycetes; Planctomycetia; Planctomycetales; Planctomycetaceae; Fuerstiella; Fuerstiella marisgermanici;
FBKHJDAB_1352541	K02039	phoU	phosphate transport system protein	394.072	587.662	184.727	581.922	1164.24	1536.87	683.42	1604.75	650.165	994.206	cellular organisms; Bacteria; Proteobacteria; Alphaproteobacteria; Hyphomonadales; Hyphomonadaceae; Hyphomonas; unclassified Hyphomonas; Hyphomonas sp. Mor2;
FBKHJDAB_1370929	K02039	phoU	phosphate transport system protein	2.85245	0	20.458	0	0	0	0	14.3905	14.6096	37.451	cellular organisms; Bacteria; PVC group; Verrucomicrobia; Opitutae; Puniceicoccales; Puniceicoccaceae; Coraliomargarita; Coraliomargarita akajimensis; Coraliomargarita akajimensis DSM 45221;
FBKHJDAB_1373358	K02039	phoU	phosphate transport system protein	66.5918	49.9102	39.8002	58.3655	53.8617	56.2182	82.7889	104.985	34.5127	81.9667	cellular organisms; Bacteria; PVC group; Planctomycetes;
FBKHJDAB_1393799	K02039	phoU	phosphate transport system protein	18.1674	27.5194	56.4626	39.6309	40.3047	11.0429	42.5912	18.3307	284.464	90.6404	cellular organisms; Bacteria; PVC group; Verrucomicrobia; Opitutae; Puniceicoccales; Puniceicoccaceae; Coraliomargarita; Coraliomargarita akajimensis; Coraliomargarita akajimensis DSM 45221;
FBKHJDAB_1397994	K02039	phoU	phosphate transport system protein	52.0093	59.6048	78.5295	72.5085	123.987	196.89	78.7582	262.384	64.0911	140.164	cellular organisms; Bacteria; Proteobacteria; Alphaproteobacteria; Sphingomonadales; Erythrobacteraceae; Erythrobacter/Porphyrobacter group; Erythrobacter;
FBKHJDAB_1410961	K02039	phoU	phosphate transport system protein	16.9562	16.053	6.7562	37.4292	0	11.4519	3.0115	23.762	6.20326	37.1043	cellular organisms; Bacteria; PVC group; Planctomycetes; unclassified Planctomycetes;
FBKHJDAB_1432246	K02039	phoU	phosphate transport system protein	0	10.9039	0	8.97304	7.98489	17.5019	3.06832	21.7894	12.6406	47.2554	cellular organisms; Bacteria; PVC group; Verrucomicrobia; Opitutae; Puniceicoccales; Puniceicoccaceae; Coraliomargarita; Coraliomargarita akajimensis; Coraliomargarita akajimensis DSM 45221;
FBKHJDAB_1443897	K02039	phoU	phosphate transport system protein	44.3471	51.8635	15.5912	14.2265	57.8734	29.0701	122.313	10.9671	34.3565	39.3876	cellular organisms; Bacteria; Proteobacteria; Alphaproteobacteria; Rhodobacterales; Roseobacteraceae;
FBKHJDAB_1465270	K02039	phoU	phosphate transport system protein	30.5213	26.2685	9.95004	36.7487	28.2133	28.1091	11.827	30.329	20.3016	52.823	cellular organisms; Bacteria;
FBKHJDAB_1496980	K02039	phoU	phosphate transport system protein	526.322	472.6	269.167	230.388	702.197	299.581	705.414	282.863	192.549	402.507	cellular organisms; Bacteria; Terrabacteria group; Actinobacteria; Actinomycetia;
FBKHJDAB_1524317	K02039	phoU	phosphate transport system protein	15.7868	0	3.14513	10.2494	65.6688	15.9931	44.861	13.274	9.62575	29.3635	cellular organisms; Bacteria; Terrabacteria group; Actinobacteria; Actinomycetia; Corynebacteriales; Nocardiaceae; Rhodococcus;
FBKHJDAB_1570284	K02039	phoU	phosphate transport system protein	254.125	426.61	150.318	148.999	433.492	339.722	390.849	123.359	130.348	60.1949	cellular organisms; Bacteria; Proteobacteria;
FBKHJDAB_1581168	K02039	phoU	phosphate transport system protein	31.3039	22.2272	18.7095	42.6794	57.8734	29.0701	111.194	19.7408	15.2696	18.8375	cellular organisms; Bacteria; Terrabacteria group; Actinobacteria; Actinomycetia;
FBKHJDAB_1614607	K02039	phoU	phosphate transport system protein	25.086	39.5827	19.991	32.5734	36.0718	90.3599	23.762	18.7492	12.2366	0	cellular organisms; Bacteria; Proteobacteria; delta/epsilon subdivisions; Deltaproteobacteria;
FBKHJDAB_1616470	K02039	phoU	phosphate transport system protein	49.628	23.4922	38.5598	19.3322	89.4567	67.8733	58.1734	6.25927	0	3.25794	cellular organisms; Bacteria; Proteobacteria; Alphaproteobacteria; Rhodospirillales; Azospirillaceae; Skermanella;
FBKHJDAB_1620231	K02039	phoU	phosphate transport system protein	164.345	293.893	146.558	225.591	243.551	288.058	300.224	254.437	40.0826	59.9376	cellular organisms; Bacteria; Proteobacteria; Gammaproteobacteria; Cellvibrionales; Halieaceae; Halioglobus;
FBKHJDAB_1664367	K02039	phoU	phosphate transport system protein	40.3587	16.7163	15.0758	39.3034	104.925	68.9952	64.5108	61.5064	20.3016	13.2471	cellular organisms; Bacteria; Proteobacteria; Alphaproteobacteria; Rhodospirillales; Azospirillaceae; Skermanella;
FBKHJDAB_1674917	K02039	phoU	phosphate transport system protein	13.7483	0	6.5736	12.8533	71.1687	5.57118	32.2312	9.24794	4.02374	61.3725	cellular organisms; Bacteria; Terrabacteria group; Actinobacteria; Actinomycetia; Corynebacteriales; Nocardiaceae; Rhodococcus;
FBKHJDAB_1706600	K02039	phoU	phosphate transport system protein	55.7466	68.6101	63.3047	34.7449	139.134	208.957	50.4942	63.2787	22.4337	20.1278	cellular organisms; Bacteria; Proteobacteria; delta/epsilon subdivisions; Deltaproteobacteria;
FBKHJDAB_1721670	K02039	phoU	phosphate transport system protein	1614.01	1763.11	958.464	1388.43	2505.72	2819.49	1499.42	1541.96	1190.4	716.552	cellular organisms; Bacteria; Proteobacteria; Alphaproteobacteria; Maricaulales; Maricaulaceae; Maricaulis; Maricaulis maris; Maricaulis maris MCS10;
FBKHJDAB_1726184	K02039	phoU	phosphate transport system protein	21.3249	5.04723	35.0496	26.9975	29.5685	48.6079	2.84054	11.2066	0	1.7499	cellular organisms; Bacteria; Proteobacteria; delta/epsilon subdivisions; Deltaproteobacteria; Bradymonadales; Bradymonadaceae; Persicimonas; Persicimonas caeni;
FBKHJDAB_1727180	K02039	phoU	phosphate transport system protein	27.7466	7.88056	3.31668	2.16169	74.3805	95.571	41.3945	9.33201	6.09047	1.82148	cellular organisms; Bacteria; Proteobacteria; delta/epsilon subdivisions; Deltaproteobacteria; Myxococcales; Cystobacterineae; Myxococcaceae;
FBKHJDAB_1772211	K02039	phoU	phosphate transport system protein	8.28631	23.5347	16.5084	0	7.65972	33.5783	38.2638	0	8.08389	1.81324	cellular organisms; Bacteria; Terrabacteria group; Tenericutes; unclassified Tenericutes; Tenericutes bacterium;
FBKHJDAB_1785146	K02039	phoU	phosphate transport system protein	7.59865	0	0	0	42.1443	107.771	0	102.226	11.1195	19.9532	cellular organisms; Bacteria; Proteobacteria; Alphaproteobacteria; Rhodobacterales; Roseobacteraceae;
FBKHJDAB_1786707	K02039	phoU	phosphate transport system protein	22.8909	12.0397	0	11.8893	70.5332	110.797	13.5518	4.27717	27.9147	26.7151	cellular organisms; Bacteria; Proteobacteria; Alphaproteobacteria; Rhodobacterales;
FBKHJDAB_1787420	K02039	phoU	phosphate transport system protein	17.2995	0	0	0	34.2671	90.1313	7.90062	68.5732	34.3565	56.783	cellular organisms; Bacteria; Proteobacteria; Alphaproteobacteria; Rhodobacterales; Roseobacteraceae;
FBKHJDAB_1815782	K02039	phoU	phosphate transport system protein	20.3475	41.2791	17.3731	4.52925	91.3574	82.4535	27.8779	0	8.50733	0	cellular organisms; Bacteria; Proteobacteria; Gammaproteobacteria; Acidiferrobacterales; Acidiferrobacteraceae; Sulfurifustis; Sulfurifustis variabilis;
FBKHJDAB_1884863	K02039	phoU	phosphate transport system protein	143.778	207.76	129.652	92.3629	237.831	281.091	228.476	195.124	195.633	71.2034	cellular organisms; Bacteria; Proteobacteria; Alphaproteobacteria; Rhodobacterales; Roseobacteraceae;
FBKHJDAB_1924606	K02039	phoU	phosphate transport system protein	186.977	200.446	85.4568	55.6975	264.341	306.415	257.85	291.31	108.641	207.583	cellular organisms; Bacteria; Terrabacteria group; Actinobacteria; Actinomycetia; Micrococcales; Microbacteriaceae;
FBKHJDAB_1948745	K02039	phoU	phosphate transport system protein	51.5127	73.1529	12.3151	12.0398	249.991	378.346	411.699	51.9757	65.9587	18.5991	cellular organisms; Bacteria; Terrabacteria group; Actinobacteria;
FBKHJDAB_1959649	K02039	phoU	phosphate transport system protein	7.59865	2.39796	12.1107	3.94665	0	0	75.5749	4.25942	7.41302	13.3021	cellular organisms; Bacteria; Terrabacteria group; Actinobacteria; unclassified Actinobacteria; Actinobacteria bacterium;
FBKHJDAB_1961146	K02039	phoU	phosphate transport system protein	25.086	52.777	16.6591	13.0293	10.3062	11.295	74.2562	0	8.15771	3.6596	cellular organisms; Bacteria; Proteobacteria; Alphaproteobacteria; Pelagibacterales; Pelagibacteraceae; unclassified Pelagibacteraceae; alpha proteobacterium HIMB59;
FBKHJDAB_1968526	K02039	phoU	phosphate transport system protein	23.0349	19.0819	27.5347	4.48652	10.6465	0	24.5466	0	2.10677	0	cellular organisms; Bacteria; Proteobacteria; Alphaproteobacteria;
FBKHJDAB_1993798	K02039	phoU	phosphate transport system protein	28.5245	27.005	34.0967	24.4452	2.63676	11.5589	66.8722	7.19524	2.08708	3.7451	cellular organisms; Bacteria; Terrabacteria group; Actinobacteria; Actinomycetia; Candidatus Actinomarinidae; Candidatus Actinomarinales; Candidatus Actinomarineae; Candidatus Actinomarinaceae; Candidatus Actinomarina; Candidatus Actinomarina minuta;
FBKHJDAB_2014934	K02039	phoU	phosphate transport system protein	36.2117	2.44876	43.2855	12.0908	2.39096	0	71.6635	0	1.89252	0	cellular organisms; Bacteria; Proteobacteria; Alphaproteobacteria;
FBKHJDAB_2038977	K02039	phoU	phosphate transport system protein	63.5859	62.6067	54.7252	23.7786	28.2133	10.3067	111.124	59.8804	7.44391	16.6969	cellular organisms; Bacteria; Proteobacteria; Gammaproteobacteria;
FBKHJDAB_2045247	K02039	phoU	phosphate transport system protein	43.2159	53.6994	35.5149	12.6258	24.9675	0	54.6867	31.7949	19.7626	17.7312	cellular organisms; Bacteria;
FBKHJDAB_2047889	K02039	phoU	phosphate transport system protein	18.2606	0	18.7095	18.2912	24.1139	5.28548	97.2947	10.9671	22.9044	29.1126	cellular organisms; Bacteria; Terrabacteria group; Actinobacteria;
FBKHJDAB_2062779	K02039	phoU	phosphate transport system protein	41.3308	30.0994	76.0072	14.8616	29.3888	38.65	111.802	0	2.32622	0	cellular organisms; Bacteria; Proteobacteria; Gammaproteobacteria; Cellvibrionales; Cellvibrionaceae; Teredinibacter; Teredinibacter haidensis;
FBKHJDAB_2076376	K02039	phoU	phosphate transport system protein	10.3902	9.83673	12.4199	8.09482	0	15.789	30.4482	4.36817	1.90057	3.41043	cellular organisms; Bacteria; Proteobacteria; Alphaproteobacteria; Rhodospirillales; Rhodospirillaceae; Magnetospirillum; Magnetospirillum gryphiswaldense; Magnetospirillum gryphiswaldense MSR-1; Magnetospirillum gryphiswaldense MSR-1 v2;
Sanman_mawan_bin21_00539	K02039	phoU	phosphate transport system protein	5.7049	13.5025	20.458	15.5561	0	0	6.07929	0	4.17415	0	cellular organisms; Bacteria; PVC group; Verrucomicrobia; Opitutae; Puniceicoccales; Puniceicoccaceae;
Sanman_mawan_bin27_02372	K02039	phoU	phosphate transport system protein	0	0	0	0	4.58753	0	0	0	0	0	cellular organisms; Bacteria; Proteobacteria; delta/epsilon subdivisions; Deltaproteobacteria;
Sanman_mawan_bin91_01642	K02039	phoU	phosphate transport system protein	21.608	5.11423	29.0576	33.6687	0	0	28.7825	2.27106	13.8338	3.54625	cellular organisms; Bacteria; PVC group; Verrucomicrobia; Opitutae;
Sanman_mawan_bin102_02165	K02039	phoU	phosphate transport system protein	2.57563	9.75372	3.07877	8.02651	19.0469	10.4371	10.9786	10.8283	0	6.76331	cellular organisms; Bacteria; PVC group; Planctomycetes; Planctomycetia; Pirellulales; Pirellulaceae;
Sanman_mawan_bin109_01525	K02039	phoU	phosphate transport system protein	17.1951	70.5427	30.8311	11.1636	10.5965	37.7428	27.4852	16.8677	8.38751	0	cellular organisms; Bacteria; PVC group; Verrucomicrobia; Opitutae; Puniceicoccales; Puniceicoccaceae;
Sanman_mawan_bin123_01154	K02039	phoU	phosphate transport system protein	0	2.24867	11.3567	7.40188	6.58676	0	17.7175	0	3.47576	0	cellular organisms; Bacteria; Proteobacteria; Alphaproteobacteria; Rhodobacterales; Rhodobacteraceae;
Sanman_mawan_bin161_00027	K02039	phoU	phosphate transport system protein	15.1345	21.4924	0	5.8955	65.2869	28.1091	16.1277	23.33	3.6912	8.27946	cellular organisms; Bacteria; Proteobacteria; Alphaproteobacteria; Rhodobacterales; Rhodobacteraceae;
Sanman_mawan_bin158_01654	K02039	phoU	phosphate transport system protein	15.5853	12.2959	9.31493	22.2608	12.0056	36.8409	27.6802	10.9204	28.5086	5.11565	cellular organisms; Bacteria; Proteobacteria; Alphaproteobacteria; Hyphomonadales; Hyphomonadaceae;
FBKHJDAB_07469	K02040	pstS	phosphate transport system substrate-binding protein	1654.39	1723.87	854.045	1483.46	2729.96	3162.28	1567.08	1526.66	1262.5	700.132	cellular organisms; Bacteria; Proteobacteria; Alphaproteobacteria; Maricaulales; Maricaulaceae; Maricaulis; Maricaulis maris; Maricaulis maris MCS10;
FBKHJDAB_11609	K02040	pstS	phosphate transport system substrate-binding protein	344.157	308.675	541.298	385.255	16.7438	42.2054	98.4413	36.5526	58.3143	14.2692	cellular organisms; Bacteria; Terrabacteria group; Cyanobacteria/Melainabacteria group; Cyanobacteria; Synechococcales; Synechococcaceae; Synechococcus; unclassified Synechococcus; Synechococcus sp. KORDI-49;
FBKHJDAB_14280	K02040	pstS	phosphate transport system substrate-binding protein	72.8865	3.4502	58.8092	7.09807	3.36875	7.38389	1.94174	0	2.66648	0	cellular organisms; Bacteria; Proteobacteria;
FBKHJDAB_17246	K02040	pstS	phosphate transport system substrate-binding protein	349.351	442.766	370.448	455.085	20.8344	43.7637	80.0596	14.2134	34.3565	7.39802	cellular organisms; Bacteria; Terrabacteria group; Cyanobacteria/Melainabacteria group; Cyanobacteria; Synechococcales;
FBKHJDAB_33182	K02040	pstS	phosphate transport system substrate-binding protein	166.644	272.663	80.1121	200.389	636.264	636.751	376.393	124.888	121.93	19.0256	cellular organisms; Bacteria; PVC group; Planctomycetes; Phycisphaerae; Phycisphaerales; Phycisphaeraceae; unclassified Phycisphaeraceae; Phycisphaeraceae bacterium;
FBKHJDAB_37480	K02040	pstS	phosphate transport system substrate-binding protein	241.092	218.537	116.502	63.9423	153.316	64.092	224.116	10.0639	15.0129	5.61241	cellular organisms; Bacteria; Proteobacteria; Alphaproteobacteria; Pelagibacterales; Pelagibacteraceae; unclassified Pelagibacteraceae; alpha proteobacterium HIMB59;
FBKHJDAB_54618	K02040	pstS	phosphate transport system substrate-binding protein	134.881	126.059	49.6093	53.889	108.697	75.3293	117.935	5.81598	15.183	6.81121	cellular organisms; Bacteria; Proteobacteria; Alphaproteobacteria; Alphaproteobacteria incertae sedis; SAR116 cluster; Candidatus Puniceispirillum; Candidatus Puniceispirillum marinum; Candidatus Puniceispirillum marinum IMCC1322;
FBKHJDAB_55396	K02040	pstS	phosphate transport system substrate-binding protein	360.041	193.789	419.451	202.189	136.843	90.7235	175.28	38.4177	21.3957	43.192	cellular organisms; Bacteria; Proteobacteria; Gammaproteobacteria; Vibrionales; Vibrionaceae;
FBKHJDAB_56631	K02040	pstS	phosphate transport system substrate-binding protein	6557.87	7104.56	7983.97	10366.6	4251.84	3160.08	4973.12	7121.29	8637.67	12041.4	cellular organisms; Bacteria; Terrabacteria group; Cyanobacteria/Melainabacteria group; Cyanobacteria; Synechococcales; Synechococcaceae; Synechococcus; unclassified Synechococcus; Synechococcus sp. BMK-MC-1;
FBKHJDAB_60485	K02040	pstS	phosphate transport system substrate-binding protein	140.158	141.422	50.7021	44.5399	300.032	293.32	245.651	342.69	137.634	225.181	cellular organisms; Bacteria; Terrabacteria group; Actinobacteria; Actinomycetia; Micrococcales; Microbacteriaceae;
FBKHJDAB_61786	K02040	pstS	phosphate transport system substrate-binding protein	144.624	176.04	157.16	196.082	10.4172	5.70831	16.0119	9.47557	15.1169	7.39802	cellular organisms; Bacteria; Terrabacteria group; Cyanobacteria/Melainabacteria group; Cyanobacteria; Synechococcales;
FBKHJDAB_68679	K02040	pstS	phosphate transport system substrate-binding protein	155.003	207.26	129.889	48.553	168.393	174.836	296.294	26.8723	205.779	54.5491	cellular organisms; Bacteria; Terrabacteria group; Actinobacteria; Actinomycetia; Micrococcales; Microbacteriaceae; Luna cluster; Luna-1 subcluster; Aquiluna; unclassified Aquiluna; Candidatus Aquiluna sp. UB-MaderosW2red;
FBKHJDAB_69435	K02040	pstS	phosphate transport system substrate-binding protein	557.834	467.661	316.565	304.365	1408.06	1539.34	460.343	263.737	182.777	123.3	cellular organisms; Bacteria; Proteobacteria; Gammaproteobacteria;
FBKHJDAB_78305	K02040	pstS	phosphate transport system substrate-binding protein	161.881	12.7714	100.783	18.3922	18.7049	10.2497	14.3753	0	14.8056	4.42791	cellular organisms; Bacteria; Proteobacteria; Gammaproteobacteria; Oceanospirillales; Oceanospirillaceae; Marinobacterium; unclassified Marinobacterium; Marinobacterium sp. LSUCC0821;
FBKHJDAB_84502	K02040	pstS	phosphate transport system substrate-binding protein	231.47	114.418	46.5226	25.534	62.4858	45.6537	78.582	56.8375	23.9804	32.2732	cellular organisms; Bacteria; Proteobacteria; delta/epsilon subdivisions; Deltaproteobacteria;
FBKHJDAB_90875	K02040	pstS	phosphate transport system substrate-binding protein	113.108	90.0857	79.4052	67.1394	31.5325	5.45648	45.9165	16.6055	11.8227	23.5721	cellular organisms; Bacteria; Terrabacteria group; Cyanobacteria/Melainabacteria group; Cyanobacteria; Synechococcales; Synechococcaceae; Synechococcus; unclassified Synechococcus;
FBKHJDAB_92999	K02040	pstS	phosphate transport system substrate-binding protein	47.0951	49.7309	51.9646	45.1581	3.34876	0	5.79066	0	3.97598	2.37819	cellular organisms; Bacteria; Terrabacteria group; Cyanobacteria/Melainabacteria group; Cyanobacteria; Synechococcales;
FBKHJDAB_94837	K02040	pstS	phosphate transport system substrate-binding protein	139.474	149.193	173.215	206.034	3.34876	16.5151	15.4418	10.6612	19.8799	3.56729	cellular organisms; Bacteria; Terrabacteria group; Cyanobacteria/Melainabacteria group; Cyanobacteria; Synechococcales; Synechococcaceae; Synechococcus; unclassified Synechococcus; Synechococcus sp. KORDI-49;
FBKHJDAB_95156	K02040	pstS	phosphate transport system substrate-binding protein	90.2996	111.136	79.8751	94.2699	25.0414	12.8071	53.8863	37.963	19.8211	24.8972	cellular organisms; Bacteria; Terrabacteria group; Cyanobacteria/Melainabacteria group; Cyanobacteria; Synechococcales; Synechococcaceae; Synechococcus; unclassified Synechococcus;
FBKHJDAB_123304	K02040	pstS	phosphate transport system substrate-binding protein	920.84	517.162	1013.66	528.262	187.554	177.439	728.099	135.606	721.975	114.981	cellular organisms; Bacteria; Terrabacteria group; Cyanobacteria/Melainabacteria group; Cyanobacteria; Synechococcales; Synechococcaceae; Synechococcus; unclassified Synechococcus; Synechococcus sp. RCC307;
FBKHJDAB_123308	K02040	pstS	phosphate transport system substrate-binding protein	892.445	811.53	1155.5	617.23	356.739	251.871	931.241	221.529	841.683	192.446	cellular organisms; Bacteria; Terrabacteria group; Cyanobacteria/Melainabacteria group; Cyanobacteria; Synechococcales; Synechococcaceae; Synechococcus; unclassified Synechococcus; Synechococcus sp. RCC307;
FBKHJDAB_123309	K02040	pstS	phosphate transport system substrate-binding protein	914.71	607.769	1115.57	621.567	334.443	231.195	826.451	226.209	655.698	179.048	cellular organisms; Bacteria; Terrabacteria group; Cyanobacteria/Melainabacteria group; Cyanobacteria; Synechococcales; Synechococcaceae; Synechococcus; unclassified Synechococcus; Synechococcus sp. RCC307;
FBKHJDAB_125983	K02040	pstS	phosphate transport system substrate-binding protein	305.212	186.254	112.088	147.542	129.169	167.639	154.784	7.72982	79.3718	28.9681	cellular organisms; Bacteria; Proteobacteria; Alphaproteobacteria; Rhodobacterales;
FBKHJDAB_128220	K02040	pstS	phosphate transport system substrate-binding protein	206.924	383.966	272.08	438.492	376.815	568.09	401.316	1177.89	513.251	835.412	cellular organisms; Bacteria; PVC group;
FBKHJDAB_129730	K02040	pstS	phosphate transport system substrate-binding protein	82.919	88.5235	73.8105	120.954	4.89248	23.2347	13.1601	37.0853	33.5622	2.31633	cellular organisms; Bacteria; Terrabacteria group; Cyanobacteria/Melainabacteria group; Cyanobacteria; Synechococcales; Synechococcaceae; Synechococcus; unclassified Synechococcus; Synechococcus sp. A15-28;
FBKHJDAB_134104	K02040	pstS	phosphate transport system substrate-binding protein	526.936	684.16	301.03	510.759	684.457	1017.73	510.47	1186.48	659.938	584.916	cellular organisms; Bacteria; Proteobacteria; Alphaproteobacteria; Maricaulales; Maricaulaceae; Marinicauda; Marinicauda algicola;
FBKHJDAB_137108	K02040	pstS	phosphate transport system substrate-binding protein	213.56	129.734	178.695	54.0736	125.027	115.387	96.7192	13.4675	19.5321	9.34638	cellular organisms; Bacteria; Proteobacteria; Gammaproteobacteria;
FBKHJDAB_138025	K02040	pstS	phosphate transport system substrate-binding protein	52.5366	2.36848	23.9236	3.89812	9.25026	2.53443	10.6637	10.5176	9.15235	11.4962	cellular organisms; Bacteria; Proteobacteria; Alphaproteobacteria; Rhodobacterales; Rhodobacteraceae; Cognatishimia; Cognatishimia activa;
FBKHJDAB_140181	K02040	pstS	phosphate transport system substrate-binding protein	455.98	259.362	186.813	124.623	309.326	281.26	603.461	262.814	181.614	124.322	cellular organisms; Bacteria; Proteobacteria; Alphaproteobacteria; Rhodobacterales; Roseobacteraceae; Ruegeria; unclassified Ruegeria; Ruegeria sp. TM1040;
FBKHJDAB_140314	K02040	pstS	phosphate transport system substrate-binding protein	388.794	291.621	464.743	444.842	19.0982	11.4166	74.0552	50.5364	48.0991	19.728	cellular organisms; Bacteria; Terrabacteria group; Cyanobacteria/Melainabacteria group; Cyanobacteria; Synechococcales; Synechococcaceae; Synechococcus; unclassified Synechococcus; Synechococcus sp. KORDI-49;
FBKHJDAB_141549	K02040	pstS	phosphate transport system substrate-binding protein	164.928	84.353	88.3762	32.4924	19.2762	57.615	58.584	6.37591	30.5154	12.4449	cellular organisms; Bacteria; Proteobacteria;
FBKHJDAB_143669	K02040	pstS	phosphate transport system substrate-binding protein	66.7943	0	48.7925	4.33651	1.71509	0	0	0	0	0	cellular organisms; Bacteria; Proteobacteria; Alphaproteobacteria; Hyphomicrobiales;
FBKHJDAB_146987	K02040	pstS	phosphate transport system substrate-binding protein	1711.07	1863.53	2395.56	2806.6	1048.67	976.122	1258.94	1948.81	2161.71	2887.69	cellular organisms; Bacteria; Terrabacteria group; Cyanobacteria/Melainabacteria group; Cyanobacteria; Synechococcales; Synechococcaceae; Synechococcus; unclassified Synechococcus; Synechococcus sp. WH 7803;
FBKHJDAB_162879	K02040	pstS	phosphate transport system substrate-binding protein	125.774	133.363	62.1422	103.215	187.572	259.932	121.519	284.831	40.4916	110.09	cellular organisms; Bacteria; FCB group; Bacteroidetes/Chlorobi group; Bacteroidetes;
FBKHJDAB_168856	K02040	pstS	phosphate transport system substrate-binding protein	139.474	168.056	80.1121	170.754	21.7669	27.5253	79.139	15.2303	22.5305	22.5929	cellular organisms; Bacteria; Terrabacteria group; Cyanobacteria/Melainabacteria group; Cyanobacteria; Synechococcales; Synechococcaceae; Synechococcus; unclassified Synechococcus;
FBKHJDAB_172138	K02040	pstS	phosphate transport system substrate-binding protein	553.082	99.8205	517.402	67.7328	56.4266	28.1091	61.1061	18.664	24.3619	7.28593	cellular organisms; Bacteria; Proteobacteria; Alphaproteobacteria; Hyphomicrobiales; Stappiaceae; Pseudovibrio; Pseudovibrio brasiliensis;
FBKHJDAB_172935	K02040	pstS	phosphate transport system substrate-binding protein	551.765	163.133	696.802	134.245	67.7796	63.14	105.484	55.4876	46.9436	15.644	cellular organisms; Bacteria; Proteobacteria;
FBKHJDAB_175406	K02040	pstS	phosphate transport system substrate-binding protein	73.9334	21.5369	61.1835	8.86157	33.2952	15.364	48.4833	17.5337	56.8696	12.4449	cellular organisms; Bacteria; Proteobacteria; Alphaproteobacteria; Rhodobacterales;
FBKHJDAB_177443	K02040	pstS	phosphate transport system substrate-binding protein	65.2767	40.0861	0	10.9959	78.2796	37.533	58.2804	5.93364	7.74511	0	cellular organisms; Bacteria; Proteobacteria; Alphaproteobacteria; Rhodospirillales;
FBKHJDAB_182581	K02040	pstS	phosphate transport system substrate-binding protein	500.406	250.315	441.196	192.164	59.051	28.7628	419.789	28.3487	63.6195	16.3086	cellular organisms; Bacteria; Proteobacteria; Alphaproteobacteria; Pelagibacterales; Pelagibacteraceae; Candidatus Pelagibacter; unclassified Candidatus Pelagibacter; Candidatus Pelagibacter sp. FZCC0015;
FBKHJDAB_182923	K02040	pstS	phosphate transport system substrate-binding protein	322.42	303.53	433.038	508.028	21.7669	12.8451	50.1857	31.9836	26.5065	7.13459	cellular organisms; Bacteria; Terrabacteria group; Cyanobacteria/Melainabacteria group; Cyanobacteria; Synechococcales;
FBKHJDAB_189307	K02040	pstS	phosphate transport system substrate-binding protein	147.09	76.5902	189.011	170.461	101.976	26.0772	150.865	69.5684	192.376	148.462	cellular organisms; Bacteria; Terrabacteria group; Cyanobacteria/Melainabacteria group; Cyanobacteria; Synechococcales; Synechococcaceae; Synechococcus; unclassified Synechococcus;
FBKHJDAB_206275	K02040	pstS	phosphate transport system substrate-binding protein	4625.21	4560.41	2707.05	1757.17	5371.61	4459.58	5477.04	4048.71	3222.25	2381.35	cellular organisms; Bacteria; Proteobacteria; Alphaproteobacteria; Rhodobacterales; Roseobacteraceae;
FBKHJDAB_207627	K02040	pstS	phosphate transport system substrate-binding protein	625.451	654.369	327.79	364.36	1029.57	1120.73	344.256	314.273	170.408	149.193	cellular organisms; Bacteria; Proteobacteria; Gammaproteobacteria;
FBKHJDAB_210232	K02040	pstS	phosphate transport system substrate-binding protein	401.186	307.781	334.863	194.001	234.977	117.374	346.434	18.9019	46.8144	24.9744	cellular organisms; Bacteria; Proteobacteria; Alphaproteobacteria;
FBKHJDAB_212539	K02040	pstS	phosphate transport system substrate-binding protein	54.8286	65.75	115.786	59.8023	23.6519	20.3665	62.3218	36.881	34.768	41.9922	cellular organisms; Bacteria; Proteobacteria; Betaproteobacteria; Nitrosomonadales; unclassified Nitrosomonadales; Methylophilales bacterium;
FBKHJDAB_215939	K02040	pstS	phosphate transport system substrate-binding protein	91.5637	37.394	77.2591	23.7786	6.63842	10.913	5.73957	6.03836	11.8227	3.53582	cellular organisms; Bacteria; Proteobacteria; Gammaproteobacteria; Oceanospirillales; Oceanospirillaceae; Marinobacterium; unclassified Marinobacterium; Marinobacterium sp. LSUCC0821;
FBKHJDAB_230336	K02040	pstS	phosphate transport system substrate-binding protein	31.9037	12.0817	15.2544	14.9134	1.96608	8.61882	11.3325	0	18.6746	6.98129	cellular organisms; Bacteria; Terrabacteria group; Cyanobacteria/Melainabacteria group; Cyanobacteria; Synechococcales; Synechococcaceae; Synechococcus; unclassified Synechococcus;
FBKHJDAB_241530	K02040	pstS	phosphate transport system substrate-binding protein	86.3986	67.5708	154.914	49.752	31.2516	24.736	58.0432	25.2682	19.2396	16.029	cellular organisms; Bacteria; Proteobacteria; Alphaproteobacteria; Rhodobacterales; Rhodobacteraceae;
FBKHJDAB_251716	K02040	pstS	phosphate transport system substrate-binding protein	59.7358	12.3711	73.6364	17.4521	5.17675	0	33.8172	0	6.82928	1.22546	cellular organisms; Bacteria; Proteobacteria; Alphaproteobacteria; Pelagibacterales; Pelagibacteraceae; unclassified Pelagibacteraceae; alpha proteobacterium HIMB5;
FBKHJDAB_252002	K02040	pstS	phosphate transport system substrate-binding protein	58.6434	25.2362	22.3043	45.688	4.92809	2.70044	17.0433	0	5.85111	0	cellular organisms; Bacteria; Terrabacteria group; Cyanobacteria/Melainabacteria group; Cyanobacteria; Synechococcales;
FBKHJDAB_254872	K02040	pstS	phosphate transport system substrate-binding protein	178.661	47.5717	95.6579	23.1986	13.7626	11.3122	23.7982	3.12964	0	1.22173	cellular organisms; Bacteria; Proteobacteria; Alphaproteobacteria; Hyphomicrobiales; Stappiaceae; Pseudovibrio;
FBKHJDAB_262442	K02040	pstS	phosphate transport system substrate-binding protein	586.523	837.27	494.505	921.06	1053.75	1451.01	822.902	327.744	228.698	109.838	cellular organisms; Bacteria; PVC group; Planctomycetes;
FBKHJDAB_269942	K02040	pstS	phosphate transport system substrate-binding protein	96.2168	198.609	24.5109	186.787	285.778	445.824	149.595	407.16	55.3966	69.3763	cellular organisms; Bacteria; Proteobacteria; Alphaproteobacteria;
FBKHJDAB_273462	K02040	pstS	phosphate transport system substrate-binding protein	1583.12	1490.21	2349.23	3997.9	961.094	928.519	1156.2	2552.59	2249.08	1714.68	cellular organisms; Bacteria; Terrabacteria group; Cyanobacteria/Melainabacteria group; Cyanobacteria; Synechococcales;
FBKHJDAB_273894	K02040	pstS	phosphate transport system substrate-binding protein	1309.13	1141.59	1827.54	2538.82	718.788	515.651	730.544	1636.12	1657.36	1216.97	cellular organisms; Bacteria; Terrabacteria group; Cyanobacteria/Melainabacteria group; Cyanobacteria; Synechococcales;
FBKHJDAB_273895	K02040	pstS	phosphate transport system substrate-binding protein	3041.19	1990.76	4613.26	2981.19	1300.34	978.365	2543.68	1852.33	5803.58	4068.27	cellular organisms; Bacteria; Terrabacteria group; Cyanobacteria/Melainabacteria group; Cyanobacteria; Synechococcales;
FBKHJDAB_275587	K02040	pstS	phosphate transport system substrate-binding protein	339.672	253.223	158.88	218.609	391.346	226.082	239.56	309.06	190.9	514.911	cellular organisms; Bacteria; PVC group; Planctomycetes; Planctomycetia; Pirellulales;
FBKHJDAB_284196	K02040	pstS	phosphate transport system substrate-binding protein	348.556	697.593	362.676	890.64	278.794	157.345	221.319	165.519	218.032	289.281	cellular organisms; Bacteria; Terrabacteria group; Cyanobacteria/Melainabacteria group; Cyanobacteria; Synechococcales; Synechococcaceae; Synechococcus; unclassified Synechococcus;
FBKHJDAB_285252	K02040	pstS	phosphate transport system substrate-binding protein	300.737	337.254	265.334	145.042	175.402	130.571	225.094	51.1755	65.489	19.9775	cellular organisms; Bacteria; Proteobacteria; Alphaproteobacteria; Pelagibacterales; Pelagibacteraceae; Candidatus Pelagibacter; unclassified Candidatus Pelagibacter; Candidatus Pelagibacter sp. FZCC0015;
FBKHJDAB_286196	K02040	pstS	phosphate transport system substrate-binding protein	253.318	379.72	159.812	267.252	704.113	949.878	371.17	899.315	365.546	670.956	cellular organisms; Bacteria; Proteobacteria; Alphaproteobacteria; Rhodobacterales; Roseobacteraceae; Mameliella; Mameliella alba;
FBKHJDAB_292180	K02040	pstS	phosphate transport system substrate-binding protein	226.476	293.142	171.314	90.9788	81.7776	73.4911	375.207	62.4839	53.0784	74.3376	cellular organisms; Bacteria; Proteobacteria; Alphaproteobacteria;
FBKHJDAB_294468	K02040	pstS	phosphate transport system substrate-binding protein	62.6077	100.022	28.0642	45.728	28.9367	7.92821	97.9896	19.7408	8.58913	25.6876	cellular organisms; Bacteria; Proteobacteria; Gammaproteobacteria; Pseudomonadales;
FBKHJDAB_303925	K02040	pstS	phosphate transport system substrate-binding protein	39.9994	74.0908	60.2861	89.4236	112.532	229.037	109.341	302.692	81.4377	179.242	cellular organisms; Bacteria; Proteobacteria; Alphaproteobacteria; Sphingomonadales; Erythrobacteraceae; Erythrobacter/Porphyrobacter group; Erythrobacter; unclassified Erythrobacter;
FBKHJDAB_307624	K02040	pstS	phosphate transport system substrate-binding protein	779.19	1096.33	287.576	490.957	2242.13	3897.74	1739.09	1726.97	1159.94	1137.35	cellular organisms; Bacteria; Proteobacteria; Alphaproteobacteria; Rhodobacterales; unclassified Rhodobacterales; Rhodobacterales bacterium HKCCA1288;
FBKHJDAB_308002	K02040	pstS	phosphate transport system substrate-binding protein	262.862	608.324	345.633	782.758	429.274	127.231	348.585	257.858	211.564	299.107	cellular organisms; Bacteria; Terrabacteria group; Cyanobacteria/Melainabacteria group; Cyanobacteria; Synechococcales; Synechococcaceae; Synechococcus; unclassified Synechococcus;
FBKHJDAB_310223	K02040	pstS	phosphate transport system substrate-binding protein	13.9366	18.4719	3.33183	2.17156	5.15312	2.82375	5.94049	0	0	0	cellular organisms; Bacteria; Proteobacteria;
FBKHJDAB_326686	K02040	pstS	phosphate transport system substrate-binding protein	360.392	832.579	556.528	1202.36	498.913	272.515	418.956	240.681	239.719	314.694	cellular organisms; Bacteria; Terrabacteria group; Cyanobacteria/Melainabacteria group; Cyanobacteria; Synechococcales; Synechococcaceae; Synechococcus; unclassified Synechococcus;
FBKHJDAB_330781	K02040	pstS	phosphate transport system substrate-binding protein	195.649	103.727	140.321	91.456	28.9367	31.7129	94.5148	39.4816	26.7217	20.5501	cellular organisms; Bacteria; Proteobacteria; Gammaproteobacteria; Vibrionales; Vibrionaceae; Vibrio; unclassified Vibrio;
FBKHJDAB_333882	K02040	pstS	phosphate transport system substrate-binding protein	26.4444	31.2946	18.4393	29.1867	40.7412	40.1849	35.2248	0	9.67439	11.5733	cellular organisms; Bacteria; PVC group; Verrucomicrobia; Opitutae; Puniceicoccales; Puniceicoccaceae; Coraliomargarita; Coraliomargarita akajimensis; Coraliomargarita akajimensis DSM 45221;
FBKHJDAB_339619	K02040	pstS	phosphate transport system substrate-binding protein	36.7304	89.4184	25.0889	42.2427	82.4572	161.245	70.8264	152.949	70.3866	47.0767	cellular organisms; Bacteria; Proteobacteria; Alphaproteobacteria; Sphingomonadales; Erythrobacteraceae; Altererythrobacter; Altererythrobacter ishigakiensis;
FBKHJDAB_340620	K02040	pstS	phosphate transport system substrate-binding protein	5.3782	61.1004	6.42881	25.1403	14.9145	8.17269	8.59671	11.3053	3.93511	0	cellular organisms; Bacteria; Proteobacteria; Alphaproteobacteria; Maricaulales; Maricaulaceae; Maricaulis; Maricaulis maris; Maricaulis maris MCS10;
FBKHJDAB_343780	K02040	pstS	phosphate transport system substrate-binding protein	135.265	113.283	186.563	128.35	6.41211	7.02728	7.39187	13.1231	12.6885	7.96898	cellular organisms; Bacteria; Terrabacteria group; Cyanobacteria/Melainabacteria group; Cyanobacteria; Synechococcales; Synechococcaceae; Synechococcus; unclassified Synechococcus; Synechococcus sp. A15-44;
FBKHJDAB_347768	K02040	pstS	phosphate transport system substrate-binding protein	85.5736	81.0151	59.101	29.6306	123.049	59.7209	97.2687	25.5831	16.6966	3.7451	cellular organisms; Bacteria; Proteobacteria; Alphaproteobacteria;
FBKHJDAB_368457	K02040	pstS	phosphate transport system substrate-binding protein	36.9954	70.0495	58.9632	14.4112	34.1979	31.2324	29.5675	31.1067	6.76719	0	cellular organisms; Bacteria; Proteobacteria; Gammaproteobacteria; Oceanospirillales; Oceanospirillaceae; Marinobacterium; unclassified Marinobacterium; Marinobacterium sp. LSUCC0821;
FBKHJDAB_374091	K02040	pstS	phosphate transport system substrate-binding protein	837.378	516.165	841.927	371.921	301.424	240.489	419.757	109.671	99.2522	87.3377	cellular organisms; Bacteria; Proteobacteria; Gammaproteobacteria;
FBKHJDAB_395110	K02040	pstS	phosphate transport system substrate-binding protein	168.841	92.2193	135.843	113.833	144.068	72.366	117.641	141.966	337.352	298.413	cellular organisms; Bacteria; Terrabacteria group; Cyanobacteria/Melainabacteria group; Cyanobacteria; Synechococcales; Synechococcaceae; Synechococcus; unclassified Synechococcus;
FBKHJDAB_398599	K02040	pstS	phosphate transport system substrate-binding protein	325.118	454.37	346.329	565.171	443.644	566.867	398.304	1231.08	635.969	974.229	cellular organisms; Bacteria; PVC group; Verrucomicrobia; Verrucomicrobiae; Verrucomicrobiales;
FBKHJDAB_401745	K02040	pstS	phosphate transport system substrate-binding protein	60.6748	83.553	65.934	27.2164	20.3952	20.4892	52.9008	1.54597	10.7623	7.24204	cellular organisms; Bacteria; Proteobacteria; Alphaproteobacteria; Pelagibacterales; Pelagibacteraceae;
FBKHJDAB_407621	K02040	pstS	phosphate transport system substrate-binding protein	71.2771	65.75	100.493	25.6296	20.273	5.5545	21.4231	9.22025	10.6978	2.39956	cellular organisms; Bacteria; Proteobacteria;
FBKHJDAB_432386	K02040	pstS	phosphate transport system substrate-binding protein	37.5646	48.0108	44.9028	64.385	22.5706	0	44.0328	4.73778	45.3506	22.1941	cellular organisms; Bacteria; Terrabacteria group; Cyanobacteria/Melainabacteria group; Cyanobacteria; Synechococcales; Synechococcaceae; Synechococcus; environmental samples <cyanobacteria,genus Synechococcus>; uncultured Synechococcus sp.;
FBKHJDAB_438159	K02040	pstS	phosphate transport system substrate-binding protein	84.7812	156.517	55.7387	123.847	43.1037	47.239	108.414	112.276	43.4228	91.8331	cellular organisms; Bacteria; Proteobacteria; Alphaproteobacteria;
FBKHJDAB_448141	K02040	pstS	phosphate transport system substrate-binding protein	83.8195	44.8526	91.481	70.9807	52.2156	22.1517	104.854	19.9176	74.6613	57.4174	cellular organisms; Bacteria; Terrabacteria group; Cyanobacteria/Melainabacteria group; Cyanobacteria; Synechococcales; Synechococcaceae; Synechococcus; unclassified Synechococcus;
FBKHJDAB_452713	K02040	pstS	phosphate transport system substrate-binding protein	59.0734	57.6213	77.0326	37.6552	33.0948	19.9484	87.7487	0	0	2.3503	cellular organisms; Bacteria; Proteobacteria; Alphaproteobacteria;
FBKHJDAB_457555	K02040	pstS	phosphate transport system substrate-binding protein	88.1917	109.688	113.688	17.514	54.3485	21.0221	132.677	8.72397	2.53051	3.4056	cellular organisms; Bacteria; Proteobacteria; Alphaproteobacteria; Alphaproteobacteria incertae sedis; SAR116 cluster; Candidatus Puniceispirillum; Candidatus Puniceispirillum marinum; Candidatus Puniceispirillum marinum IMCC1322;
FBKHJDAB_460482	K02040	pstS	phosphate transport system substrate-binding protein	210.412	140.099	107.792	142.311	162.44	203.791	128.126	23.33	76.1309	27.3222	cellular organisms; Bacteria; Proteobacteria; Alphaproteobacteria; Rhodobacterales; Rhodobacteraceae; Pontivivens; unclassified Pontivivens; Pontivivens sp. MT2928;
FBKHJDAB_499695	K02040	pstS	phosphate transport system substrate-binding protein	250.236	111.274	199.413	38.4001	45.5618	55.6945	139.389	19.1277	42.999	17.4229	cellular organisms; Bacteria; Proteobacteria;
FBKHJDAB_500095	K02040	pstS	phosphate transport system substrate-binding protein	31.6647	61.6213	126.168	24.6694	22.7658	26.732	67.4854	2.95827	5.14853	0	cellular organisms; Bacteria; Proteobacteria; Alphaproteobacteria; Alphaproteobacteria incertae sedis; SAR116 cluster; Candidatus Puniceispirillum; Candidatus Puniceispirillum marinum; Candidatus Puniceispirillum marinum IMCC1322;
FBKHJDAB_502014	K02040	pstS	phosphate transport system substrate-binding protein	101.102	12.6417	70.6867	8.91696	0	9.66252	2.03276	0	11.1659	2.50454	cellular organisms; Bacteria; Proteobacteria; Alphaproteobacteria;
FBKHJDAB_504035	K02040	pstS	phosphate transport system substrate-binding protein	1064.46	569.948	1143.75	686.499	276.692	219.762	933.615	241.784	805.911	225.201	cellular organisms; Bacteria; Terrabacteria group; Cyanobacteria/Melainabacteria group; Cyanobacteria; Synechococcales; Synechococcaceae; Synechococcus; unclassified Synechococcus;
FBKHJDAB_516907	K02040	pstS	phosphate transport system substrate-binding protein	915.637	812.9	569.23	240.65	1104.74	974.167	1165.78	732.787	563.675	371.758	cellular organisms; Bacteria;
FBKHJDAB_524133	K02040	pstS	phosphate transport system substrate-binding protein	28.6416	42.3686	92.0111	18.1303	6.61895	9.06746	34.3364	0	13.0978	1.17515	cellular organisms; Bacteria; Proteobacteria; Alphaproteobacteria;
FBKHJDAB_524157	K02040	pstS	phosphate transport system substrate-binding protein	126.167	79.0451	210.695	41.9196	29.1566	43.2317	73.1548	1.56006	16.2906	15.8342	cellular organisms; Bacteria; Proteobacteria; Alphaproteobacteria; Hyphomicrobiales; Stappiaceae; Pseudovibrio;
FBKHJDAB_525752	K02040	pstS	phosphate transport system substrate-binding protein	2697.14	1762.17	4418.43	2768.55	1151.1	964.705	2696.01	1771.93	5628.97	3691.61	cellular organisms; Bacteria; Terrabacteria group; Cyanobacteria/Melainabacteria group; Cyanobacteria; Synechococcales; Synechococcaceae; Synechococcus; unclassified Synechococcus;
FBKHJDAB_526413	K02040	pstS	phosphate transport system substrate-binding protein	65.4026	38.9859	130.298	30.195	6.71745	19.6318	36.138	32.588	53.1708	15.9018	cellular organisms; Bacteria; Terrabacteria group; Cyanobacteria/Melainabacteria group; Cyanobacteria; Synechococcales; Synechococcaceae; Synechococcus; unclassified Synechococcus;
FBKHJDAB_526682	K02040	pstS	phosphate transport system substrate-binding protein	601.527	328.548	319.098	123.399	682.712	636.43	369.809	185.552	278.658	129.681	cellular organisms; Bacteria; Proteobacteria;
FBKHJDAB_529949	K02040	pstS	phosphate transport system substrate-binding protein	383.856	581.453	718.479	636.039	90.0056	73.9805	179.582	37.786	121.934	25.8136	cellular organisms; Bacteria; Terrabacteria group; Cyanobacteria/Melainabacteria group; Cyanobacteria; Synechococcales; Synechococcaceae; Synechococcus; unclassified Synechococcus; Synechococcus sp. A15-24;
FBKHJDAB_531407	K02040	pstS	phosphate transport system substrate-binding protein	81.8646	33.6973	97.8565	22.1841	11.5156	3.60584	20.861	7.48193	3.90643	2.33659	cellular organisms; Bacteria; Proteobacteria; Alphaproteobacteria; Alphaproteobacteria incertae sedis; SAR116 cluster; Candidatus Puniceispirillum; Candidatus Puniceispirillum marinum; Candidatus Puniceispirillum marinum IMCC1322;
FBKHJDAB_537441	K02040	pstS	phosphate transport system substrate-binding protein	205.949	149.308	188.517	70.8297	53.1679	65.7873	71.1776	14.0405	21.7208	3.65404	cellular organisms; Bacteria; Proteobacteria; Alphaproteobacteria; Hyphomicrobiales; Stappiaceae; Pseudovibrio; unclassified Pseudovibrio; Pseudovibrio sp. FO-BEG1;
FBKHJDAB_543684	K02040	pstS	phosphate transport system substrate-binding protein	194.737	127.636	188.013	131.293	107.314	83.4651	211.507	110.209	460.335	349.099	cellular organisms; Bacteria; Terrabacteria group; Cyanobacteria/Melainabacteria group; Cyanobacteria; Synechococcales; Synechococcaceae; Synechococcus; unclassified Synechococcus;
FBKHJDAB_544241	K02040	pstS	phosphate transport system substrate-binding protein	176.187	122.995	176.567	94.2823	185.895	113.584	199.128	8.97831	15.6257	8.17808	cellular organisms; Bacteria; Proteobacteria; Gammaproteobacteria;
FBKHJDAB_544809	K02040	pstS	phosphate transport system substrate-binding protein	31.1197	2.2663	42.9218	1.86498	0	2.4251	5.10184	0	0	3.14295	cellular organisms; Bacteria; Proteobacteria; Alphaproteobacteria; Hyphomicrobiales; Stappiaceae; Pseudovibrio; unclassified Pseudovibrio; Pseudovibrio sp. FO-BEG1;
FBKHJDAB_553019	K02040	pstS	phosphate transport system substrate-binding protein	28.1734	26.6727	76.3347	59.9951	3.4724	13.3194	14.0104	9.47557	1.37426	2.46601	cellular organisms; Bacteria; Terrabacteria group; Cyanobacteria/Melainabacteria group; Cyanobacteria; Synechococcales;
FBKHJDAB_555075	K02040	pstS	phosphate transport system substrate-binding protein	53.3047	45.5814	45.219	12.0567	55.6318	27.8716	49.4735	5.78322	26.4206	4.51522	cellular organisms; Bacteria; Proteobacteria;
FBKHJDAB_557580	K02040	pstS	phosphate transport system substrate-binding protein	11.9691	52.8804	81.0744	34.1914	29.5041	8.08367	17.0061	20.1279	23.3534	5.23825	cellular organisms; Bacteria; Proteobacteria;
FBKHJDAB_566460	K02040	pstS	phosphate transport system substrate-binding protein	328.148	217.133	385.924	305.135	17.9391	30.3838	88.3606	17.8009	29.6896	2.31633	cellular organisms; Bacteria; Terrabacteria group; Cyanobacteria/Melainabacteria group; Cyanobacteria; Synechococcales; Synechococcaceae; Synechococcus; unclassified Synechococcus; Synechococcus sp. KORDI-49;
FBKHJDAB_576562	K02040	pstS	phosphate transport system substrate-binding protein	59.7358	68.9248	89.2562	84.352	41.414	43.4961	29.8387	95.7458	96.9757	105.39	cellular organisms; Bacteria; Terrabacteria group; Cyanobacteria/Melainabacteria group; Cyanobacteria; Synechococcales; Synechococcaceae; Synechococcus; unclassified Synechococcus;
FBKHJDAB_577643	K02040	pstS	phosphate transport system substrate-binding protein	138.284	144.009	174.743	189.305	36.5221	26.0169	86.3102	48.1701	31.7993	11.6716	cellular organisms; Bacteria; Proteobacteria; Gammaproteobacteria; Cellvibrionales; Halieaceae; Halioglobus;
FBKHJDAB_578261	K02040	pstS	phosphate transport system substrate-binding protein	97.8984	83.5967	89.4878	46.3607	42.5861	19.4466	24.5466	0	9.83158	2.52029	cellular organisms; Bacteria; Proteobacteria; Alphaproteobacteria; Pelagibacterales; Pelagibacteraceae; Candidatus Pelagibacter; unclassified Candidatus Pelagibacter; Candidatus Pelagibacter sp. IMCC9063;
FBKHJDAB_580237	K02040	pstS	phosphate transport system substrate-binding protein	52.1866	26.9491	115.31	59.1383	2.92366	0	20.2223	13.2969	31.2413	25.9537	cellular organisms; Bacteria; Terrabacteria group; Cyanobacteria/Melainabacteria group; Cyanobacteria; Synechococcales; Synechococcaceae; Synechococcus; unclassified Synechococcus;
FBKHJDAB_593280	K02040	pstS	phosphate transport system substrate-binding protein	63.6218	19.5349	51.3852	29.472	0	6.9679	12.8265	2.89161	0	4.51522	cellular organisms; Bacteria; Proteobacteria;
FBKHJDAB_600030	K02040	pstS	phosphate transport system substrate-binding protein	122.807	56.4229	127.368	59.0946	21.7025	45.7397	51.9618	3.03704	13.214	3.55674	cellular organisms; Bacteria; Proteobacteria; Alphaproteobacteria; Pelagibacterales; Pelagibacteraceae; Candidatus Pelagibacter;
FBKHJDAB_611347	K02040	pstS	phosphate transport system substrate-binding protein	200.517	90.7181	188.781	95.3906	18.0434	10.7861	217.458	2.98407	14.2819	4.6596	cellular organisms; Bacteria; Proteobacteria; Alphaproteobacteria; Pelagibacterales; Pelagibacteraceae; Candidatus Pelagibacter; unclassified Candidatus Pelagibacter; Candidatus Pelagibacter sp. FZCC0015;
FBKHJDAB_622261	K02040	pstS	phosphate transport system substrate-binding protein	62.5749	27.8073	366.361	152.222	4.72189	12.9373	25.8561	54.7621	267.233	77.1272	cellular organisms; Bacteria;
FBKHJDAB_624431	K02040	pstS	phosphate transport system substrate-binding protein	204.739	75.3793	226.606	38.4001	78.857	82.5814	76.7653	36.6614	101.256	37.3347	cellular organisms; Bacteria; Proteobacteria; Alphaproteobacteria; Rhodobacterales; Roseobacteraceae;
FBKHJDAB_629381	K02040	pstS	phosphate transport system substrate-binding protein	190.649	34.7738	225.8	16.352	11.3177	30.1227	18.6385	0	6.39877	0	cellular organisms; Bacteria;
FBKHJDAB_636391	K02040	pstS	phosphate transport system substrate-binding protein	23.8214	8.45718	42.7124	0	2.75251	0	6.34619	0	4.35741	1.95476	cellular organisms; Bacteria; Proteobacteria; Alphaproteobacteria; Pelagibacterales; Pelagibacteraceae; Candidatus Pelagibacter; unclassified Candidatus Pelagibacter; Candidatus Pelagibacter sp. RS39;
FBKHJDAB_645337	K02040	pstS	phosphate transport system substrate-binding protein	94.3749	68.4364	96.0092	34.4163	90.9507	65.0948	100.568	0	14.6919	9.22724	cellular organisms; Bacteria; Proteobacteria; Gammaproteobacteria; Oceanospirillales; Oceanospirillaceae; Marinobacterium; unclassified Marinobacterium; Marinobacterium sp. LSUCC0821;
FBKHJDAB_668508	K02040	pstS	phosphate transport system substrate-binding protein	28.1734	11.8545	63.6123	21.9494	2.89367	0	33.3582	5.26421	9.16173	6.16501	cellular organisms; Bacteria; Terrabacteria group; Cyanobacteria/Melainabacteria group; Cyanobacteria; Synechococcales; Synechococcaceae; Synechococcus; unclassified Synechococcus;
FBKHJDAB_710906	K02040	pstS	phosphate transport system substrate-binding protein	22.6729	21.4651	8.33909	29.893	59.651	42.4046	42.7461	30.7956	21.6937	25.1885	cellular organisms; Bacteria; PVC group; Planctomycetes; unclassified Planctomycetes;
FBKHJDAB_715256	K02040	pstS	phosphate transport system substrate-binding protein	78.3531	186.311	80.5904	132.024	109.484	53.5332	174.757	79.6702	42.6636	105.265	cellular organisms; Bacteria; Proteobacteria; Alphaproteobacteria; Hyphomicrobiales; Hyphomicrobiaceae;
FBKHJDAB_720483	K02040	pstS	phosphate transport system substrate-binding protein	89.8785	104.591	109.674	154.633	12.1161	18.9693	23.9442	51.9558	28.7709	12.2922	cellular organisms; Bacteria; Terrabacteria group; Cyanobacteria/Melainabacteria group; Cyanobacteria; Synechococcales; Synechococcaceae; Synechococcus; unclassified Synechococcus;
FBKHJDAB_724731	K02040	pstS	phosphate transport system substrate-binding protein	40.9431	29.9525	28.9198	37.6977	15.4829	11.3122	79.3274	0	2.72338	0	cellular organisms; Bacteria; Proteobacteria; Alphaproteobacteria;
FBKHJDAB_735062	K02040	pstS	phosphate transport system substrate-binding protein	437.561	361.406	266.9	176.761	401.145	344.772	345.39	163.517	51.3828	40.1908	cellular organisms; Bacteria; Proteobacteria; Alphaproteobacteria;
FBKHJDAB_739845	K02040	pstS	phosphate transport system substrate-binding protein	24.417	13.0029	47.4285	29.7232	1.41066	0	24.3931	7.6989	16.7488	0	cellular organisms; Bacteria; Terrabacteria group; Cyanobacteria/Melainabacteria group; Cyanobacteria; Synechococcales;
FBKHJDAB_740168	K02040	pstS	phosphate transport system substrate-binding protein	539.361	698.665	636.011	377.617	161.7	90.4526	677.669	114.909	94.6598	74.1642	cellular organisms; Bacteria; Proteobacteria; Alphaproteobacteria; Pelagibacterales; Pelagibacteraceae; Candidatus Pelagibacter; unclassified Candidatus Pelagibacter; Candidatus Pelagibacter sp. FZCC0015;
FBKHJDAB_754887	K02040	pstS	phosphate transport system substrate-binding protein	1766.3	1536.23	1146.62	647.416	1381.42	788.158	2106.33	106.39	182.657	71.8388	cellular organisms; Bacteria; Proteobacteria; Alphaproteobacteria; Pelagibacterales; Pelagibacteraceae;
FBKHJDAB_755378	K02040	pstS	phosphate transport system substrate-binding protein	552.2	574.352	770.082	717.014	90.2825	140.805	284.212	217.938	184.151	138.096	cellular organisms; Bacteria; Terrabacteria group; Cyanobacteria/Melainabacteria group; Cyanobacteria; Synechococcales;
FBKHJDAB_761405	K02040	pstS	phosphate transport system substrate-binding protein	30.9511	50.4652	32.8865	61.6232	58.8108	50.5172	23.8205	39.0367	18.8719	9.03045	cellular organisms; Bacteria; Terrabacteria group; Firmicutes;
FBKHJDAB_766523	K02040	pstS	phosphate transport system substrate-binding protein	72.3604	7.02623	137.506	67.9387	5.14528	3.75928	71.1776	6.24024	48.8719	24.3602	cellular organisms; Bacteria; Terrabacteria group; Cyanobacteria/Melainabacteria group; Cyanobacteria; Synechococcales; Synechococcaceae; Synechococcus; unclassified Synechococcus;
FBKHJDAB_767206	K02040	pstS	phosphate transport system substrate-binding protein	22.4421	61.6152	29.5087	48.9558	24.8941	20.4618	64.5701	3.77397	11.4943	0	cellular organisms; Bacteria; Terrabacteria group; Actinobacteria; Actinomycetia; Candidatus Actinomarinidae; Candidatus Actinomarinales; Candidatus Actinomarineae; Candidatus Actinomarinaceae; Candidatus Actinomarina; Candidatus Actinomarina minuta;
FBKHJDAB_767492	K02040	pstS	phosphate transport system substrate-binding protein	410.863	666.817	126.289	336.558	999.402	966.846	437.826	1174.58	566.024	779.874	cellular organisms; Bacteria; Proteobacteria; Alphaproteobacteria; Rhodobacterales; Roseobacteraceae; Mameliella; Mameliella alba;
FBKHJDAB_771455	K02040	pstS	phosphate transport system substrate-binding protein	378.239	377.59	331.261	456.606	29.4249	17.0724	59.8605	28.3395	28.7709	3.68766	cellular organisms; Bacteria; Terrabacteria group; Cyanobacteria/Melainabacteria group; Cyanobacteria; Synechococcales; Synechococcaceae; Synechococcus; unclassified Synechococcus;
FBKHJDAB_775264	K02040	pstS	phosphate transport system substrate-binding protein	240.414	264.948	377.183	542.883	92.0188	62.7914	124.092	191.091	166.286	125.766	cellular organisms; Bacteria; Terrabacteria group; Cyanobacteria/Melainabacteria group; Cyanobacteria; Synechococcales; Synechococcaceae; Synechococcus; unclassified Synechococcus; Synechococcus sp. A15-28;
FBKHJDAB_778326	K02040	pstS	phosphate transport system substrate-binding protein	143.528	114.599	134.358	86.2225	30.3713	10.5111	136.362	5.81598	10.122	6.81121	cellular organisms; Bacteria; Proteobacteria; Alphaproteobacteria; Alphaproteobacteria incertae sedis; SAR116 cluster; Candidatus Puniceispirillum; Candidatus Puniceispirillum marinum; Candidatus Puniceispirillum marinum IMCC1322;
FBKHJDAB_803338	K02040	pstS	phosphate transport system substrate-binding protein	207.175	29.771	265.334	73.4973	30.7781	35.6049	47.308	4.666	8.12063	0	cellular organisms; Bacteria; Proteobacteria; Alphaproteobacteria; Hyphomicrobiales; Stappiaceae; Pseudovibrio; unclassified Pseudovibrio; Pseudovibrio sp. FO-BEG1;
FBKHJDAB_804482	K02040	pstS	phosphate transport system substrate-binding protein	0	14.4477	68.4065	164.964	7.05332	40.5826	22.3604	14.4354	94.9099	40.0726	cellular organisms; Bacteria; Proteobacteria; Gammaproteobacteria; Alteromonadales; Pseudoalteromonadaceae;
FBKHJDAB_806875	K02040	pstS	phosphate transport system substrate-binding protein	19.1613	33.6897	35.9927	42.6521	12.6517	11.0924	49.5885	6.90484	14.0199	0	cellular organisms; Bacteria; Proteobacteria; Alphaproteobacteria; Alphaproteobacteria incertae sedis; SAR116 cluster; Candidatus Puniceispirillum; Candidatus Puniceispirillum marinum; Candidatus Puniceispirillum marinum IMCC1322;
FBKHJDAB_837240	K02040	pstS	phosphate transport system substrate-binding protein	76.7712	79.7726	192.49	191.104	17.3088	30.351	25.9395	39.3605	41.1014	30.7305	cellular organisms; Bacteria; Terrabacteria group; Cyanobacteria/Melainabacteria group; Cyanobacteria; Synechococcales; Synechococcaceae; Synechococcus; unclassified Synechococcus;
FBKHJDAB_841823	K02040	pstS	phosphate transport system substrate-binding protein	61.7482	101.886	143.403	229.539	11.4158	8.93643	18.8001	16.3175	32.2713	30.1124	cellular organisms; Bacteria; Terrabacteria group; Cyanobacteria/Melainabacteria group; Cyanobacteria; Synechococcales; Synechococcaceae; Synechococcus; unclassified Synechococcus; Synechococcus sp. A15-24;
FBKHJDAB_841987	K02040	pstS	phosphate transport system substrate-binding protein	80.133	53.5513	95.7868	47.7407	52.2872	38.2024	37.6728	3.9634	10.3468	4.64161	cellular organisms; Bacteria; Proteobacteria;
FBKHJDAB_847651	K02040	pstS	phosphate transport system substrate-binding protein	55.9556	45.751	72.967	87.1879	4.70221	5.15334	29.8139	14.9701	27.9147	30.0544	cellular organisms; Bacteria; Terrabacteria group; Cyanobacteria/Melainabacteria group; Cyanobacteria; Synechococcales; Synechococcaceae; Synechococcus; unclassified Synechococcus;
FBKHJDAB_848819	K02040	pstS	phosphate transport system substrate-binding protein	76.6944	38.5272	29.9351	112.186	154.811	107.824	315.235	60.5384	60.6965	27.7426	cellular organisms; Bacteria; Terrabacteria group; Actinobacteria; Actinomycetia; Micrococcales; Microbacteriaceae; Chryseoglobus;
FBKHJDAB_867307	K02040	pstS	phosphate transport system substrate-binding protein	140.513	78.5083	85.3576	66.4005	48.974	102.678	110.46	15.4946	35.3937	24.1948	cellular organisms; Bacteria; Terrabacteria group; Tenericutes; unclassified Tenericutes; Tenericutes bacterium;
FBKHJDAB_867855	K02040	pstS	phosphate transport system substrate-binding protein	11.7767	33.448	63.3475	74.9292	3.62872	7.9537	25.0991	6.60142	10.0529	24.4817	cellular organisms; Bacteria; Proteobacteria; Oligoflexia; Bacteriovoracales; Halobacteriovoraceae; Halobacteriovorax; unclassified Halobacteriovorax; Halobacteriovorax sp. BALOs_7;
FBKHJDAB_874469	K02040	pstS	phosphate transport system substrate-binding protein	49.8306	47.1761	89.3474	131.025	0	31.5511	13.2752	15.712	22.7875	12.2671	cellular organisms; Bacteria; Terrabacteria group; Cyanobacteria/Melainabacteria group; Cyanobacteria; Synechococcales; Synechococcaceae; Synechococcus; unclassified Synechococcus; Synechococcus sp. A15-28;
FBKHJDAB_905583	K02040	pstS	phosphate transport system substrate-binding protein	37.7027	25.4959	27.8991	74.1331	6.63842	0	17.2187	0	15.7636	10.6075	cellular organisms; Bacteria; Terrabacteria group; Cyanobacteria/Melainabacteria group; Cyanobacteria; Synechococcales; Synechococcaceae; Synechococcus; unclassified Synechococcus;
FBKHJDAB_906957	K02040	pstS	phosphate transport system substrate-binding protein	370.37	290.577	356.636	400.762	3.17003	13.8966	42.0257	24.5096	13.8005	3.37691	cellular organisms; Bacteria; Terrabacteria group; Cyanobacteria/Melainabacteria group; Cyanobacteria; Synechococcales;
FBKHJDAB_916428	K02040	pstS	phosphate transport system substrate-binding protein	54.331	69.591	22.9216	27.3889	110.785	178.073	80.0334	67.1807	45.5988	43.0099	cellular organisms; Bacteria; Terrabacteria group; Actinobacteria; Actinomycetia; Micrococcales; Microbacteriaceae; Luna cluster; Luna-1 subcluster; Aquiluna;
FBKHJDAB_930598	K02040	pstS	phosphate transport system substrate-binding protein	0	0	0	0	0	2.37847	0	57.2483	54.1116	17.7244	cellular organisms; Bacteria; Proteobacteria; Alphaproteobacteria; Rhodobacterales; Roseobacteraceae;
FBKHJDAB_934105	K02040	pstS	phosphate transport system substrate-binding protein	5181.43	5048.2	6925.42	6628.62	2668.65	2233.52	3663.76	5808.9	6787.53	9473.64	cellular organisms; Bacteria; Terrabacteria group; Cyanobacteria/Melainabacteria group; Cyanobacteria; Synechococcales; Synechococcaceae; Synechococcus; unclassified Synechococcus; Synechococcus sp. BMK-MC-1;
FBKHJDAB_946831	K02040	pstS	phosphate transport system substrate-binding protein	184.279	185.367	123.906	31.4056	223.577	227.525	196.373	101.684	75.8437	94.5108	cellular organisms; Bacteria; Proteobacteria; Alphaproteobacteria; Rhodobacterales; Rhodobacteraceae; Cognatishimia; Cognatishimia activa;
FBKHJDAB_961300	K02040	pstS	phosphate transport system substrate-binding protein	42.022	39.7835	5.28746	39.6309	67.4666	123.232	61.2775	277.086	108.422	165.517	cellular organisms; Bacteria; PVC group; Verrucomicrobia; Verrucomicrobiae; Verrucomicrobiales;
FBKHJDAB_978073	K02040	pstS	phosphate transport system substrate-binding protein	7.04337	24.4499	0	1.82912	22.7877	33.2985	7.50559	110.548	38.6511	63.1914	cellular organisms; Bacteria; Proteobacteria; Alphaproteobacteria; Rhodobacterales; Roseobacteraceae;
FBKHJDAB_978956	K02040	pstS	phosphate transport system substrate-binding protein	85.3868	73.9585	47.776	92.0003	47.0222	42.331	98.7342	84.0158	25.2561	76.3287	cellular organisms; Bacteria; PVC group; Planctomycetes; unclassified Planctomycetes;
FBKHJDAB_982198	K02040	pstS	phosphate transport system substrate-binding protein	4.70462	0	0	3.66529	10.8722	5.95762	2.50668	326.351	170.392	138.98	cellular organisms; Bacteria; Proteobacteria; Alphaproteobacteria; Rhodobacterales; Roseobacteraceae; Phaeobacter;
FBKHJDAB_987478	K02040	pstS	phosphate transport system substrate-binding protein	46.9558	40.009	51.9188	64.0192	91.1506	173.628	43.7826	178.654	43.8046	124.842	cellular organisms; Bacteria; Proteobacteria; Alphaproteobacteria; Rhodobacterales; Roseobacteraceae;
FBKHJDAB_999967	K02040	pstS	phosphate transport system substrate-binding protein	932.49	935.998	1557.82	2144.44	394.64	331.963	434.986	1193.41	912.45	819.89	cellular organisms; Bacteria; Terrabacteria group; Cyanobacteria/Melainabacteria group; Cyanobacteria; Synechococcales;
FBKHJDAB_1016843	K02040	pstS	phosphate transport system substrate-binding protein	0	0	0	0	0	0	0	31.1696	14.4659	4.86711	cellular organisms; Bacteria; Proteobacteria; Alphaproteobacteria; Rhodobacterales;
FBKHJDAB_1022522	K02040	pstS	phosphate transport system substrate-binding protein	6.65918	10.5074	0	25.9402	2.05188	8.99492	11.827	52.2592	25.986	48.0871	cellular organisms; Bacteria; PVC group; Verrucomicrobia; Opitutae; Puniceicoccales; Puniceicoccaceae; Coraliomargarita; Coraliomargarita akajimensis; Coraliomargarita akajimensis DSM 45221;
FBKHJDAB_1024052	K02040	pstS	phosphate transport system substrate-binding protein	10.5246	9.96393	5.03221	6.55959	7.78298	4.26483	8.9722	47.7863	12.321	22.109	cellular organisms; Bacteria; PVC group; Verrucomicrobia; Opitutae; Puniceicoccales; Puniceicoccaceae; Coraliomargarita; Coraliomargarita akajimensis; Coraliomargarita akajimensis DSM 45221;
FBKHJDAB_1025405	K02040	pstS	phosphate transport system substrate-binding protein	9.35517	8.85683	16.774	16.399	6.48581	2.36935	42.3687	88.4932	219.039	132.04	cellular organisms; Bacteria; Terrabacteria group; Cyanobacteria/Melainabacteria group; Cyanobacteria; Synechococcales; Synechococcaceae; Synechococcus; unclassified Synechococcus; Synechococcus sp. LTW-R;
FBKHJDAB_1040765	K02040	pstS	phosphate transport system substrate-binding protein	0	0	0	0	1.60303	15.8114	0	360.157	183.983	126.365	cellular organisms; Bacteria; Proteobacteria; Alphaproteobacteria; Rhodobacterales; Roseobacteraceae; Phaeobacter;
FBKHJDAB_1047205	K02040	pstS	phosphate transport system substrate-binding protein	23.6176	18.9196	84.6938	42.4617	13.4349	18.4048	11.6158	131.37	259.208	292.196	cellular organisms; Bacteria; Terrabacteria group; Cyanobacteria/Melainabacteria group; Cyanobacteria; Synechococcales; Synechococcaceae; Synechococcus; unclassified Synechococcus; Synechococcus sp. A18-40;
FBKHJDAB_1047207	K02040	pstS	phosphate transport system substrate-binding protein	21.7362	6.85944	138.572	36.6909	8.3719	7.34007	19.3022	129.457	226.631	281.816	cellular organisms; Bacteria; Terrabacteria group; Cyanobacteria/Melainabacteria group; Cyanobacteria; Synechococcales; Synechococcaceae; Synechococcus; unclassified Synechococcus; Synechococcus sp. A18-40;
FBKHJDAB_1053851	K02040	pstS	phosphate transport system substrate-binding protein	19.1256	22.6335	22.8617	9.93359	76.6105	92.0335	64.5389	65.6651	22.1568	34.5273	cellular organisms; Bacteria; Terrabacteria group; Actinobacteria; Actinomycetia; Micrococcales; Microbacteriaceae;
FBKHJDAB_1054419	K02040	pstS	phosphate transport system substrate-binding protein	32.5789	50.3235	114.78	89.5035	41.2104	5.21124	43.8529	82.1793	101.622	141.83	cellular organisms; Bacteria; Terrabacteria group; Cyanobacteria/Melainabacteria group; Cyanobacteria; Synechococcales; Synechococcaceae; Synechococcus; unclassified Synechococcus; Synechococcus sp. WH 8101;
FBKHJDAB_1062743	K02040	pstS	phosphate transport system substrate-binding protein	257.9	238.892	170.774	202.371	289.851	261.269	411.248	71.7628	84.1683	21.9242	cellular organisms; Bacteria; Proteobacteria; Alphaproteobacteria;
FBKHJDAB_1064918	K02040	pstS	phosphate transport system substrate-binding protein	0	9.56801	2.41612	9.44843	0	0	23.6931	66.282	99.0879	108.806	cellular organisms; Bacteria; Terrabacteria group; Cyanobacteria/Melainabacteria group; Cyanobacteria; Synechococcales; Synechococcaceae; Synechococcus; unclassified Synechococcus;
FBKHJDAB_1067696	K02040	pstS	phosphate transport system substrate-binding protein	0	0	8.63515	0	0	0	0	27.3334	10.5712	26.0827	cellular organisms; Bacteria; PVC group; Verrucomicrobia; Opitutae; Puniceicoccales; Puniceicoccaceae; Coraliomargarita; Coraliomargarita akajimensis; Coraliomargarita akajimensis DSM 45221;
FBKHJDAB_1096968	K02040	pstS	phosphate transport system substrate-binding protein	0	19.3352	29.8378	17.6792	23.0741	11.4944	9.67263	89.6775	14.9432	19.3659	cellular organisms; Bacteria; PVC group; Verrucomicrobia; Verrucomicrobiae; Verrucomicrobiales; Verrucomicrobiaceae; Sulfuriroseicoccus; Sulfuriroseicoccus oceanibius;
FBKHJDAB_1110848	K02040	pstS	phosphate transport system substrate-binding protein	111.147	162.015	156.057	151.193	22.8316	28.5966	65.8004	16.3175	24.5262	3.4745	cellular organisms; Bacteria; Terrabacteria group; Cyanobacteria/Melainabacteria group; Cyanobacteria; Synechococcales; Synechococcaceae; Synechococcus; unclassified Synechococcus; Synechococcus sp. A15-28;
FBKHJDAB_1120663	K02040	pstS	phosphate transport system substrate-binding protein	0	10.6038	8.92562	2.90869	1.72558	9.45567	23.871	17.2656	38.244	33.0875	cellular organisms; Bacteria; Terrabacteria group; Cyanobacteria/Melainabacteria group; Cyanobacteria; Synechococcales; Synechococcaceae; Synechococcus; unclassified Synechococcus;
FBKHJDAB_1130453	K02040	pstS	phosphate transport system substrate-binding protein	37.373	15.1638	14.8912	27.7301	21.3862	10.8175	20.861	110.733	148.444	188.096	cellular organisms; Bacteria; Terrabacteria group; Cyanobacteria/Melainabacteria group; Cyanobacteria; Synechococcales; Synechococcaceae; Synechococcus; unclassified Synechococcus;
FBKHJDAB_1147281	K02040	pstS	phosphate transport system substrate-binding protein	85.1755	164.637	76.3608	139.63	513.416	778.394	124.802	883.285	262.268	400.726	cellular organisms; Bacteria; Proteobacteria; Alphaproteobacteria; Rhodobacterales;
FBKHJDAB_1150371	K02040	pstS	phosphate transport system substrate-binding protein	0	0	0	0	0	0	0	29.7151	47.0142	10.5454	cellular organisms; Bacteria; Proteobacteria; Alphaproteobacteria; Rhodobacterales; Roseobacteraceae;
FBKHJDAB_1170903	K02040	pstS	phosphate transport system substrate-binding protein	36.032	10.0331	40.5372	46.2361	41.1444	36.5028	40.6553	17.8215	210.911	69.5705	cellular organisms; Bacteria; PVC group; Verrucomicrobia; Opitutae; Puniceicoccales; Puniceicoccaceae; Coraliomargarita; Coraliomargarita akajimensis; Coraliomargarita akajimensis DSM 45221;
FBKHJDAB_1173585	K02040	pstS	phosphate transport system substrate-binding protein	42.3067	20.0265	39.7345	30.606	47.4877	21.4297	61.1842	10.1636	106.131	63.4813	cellular organisms; Bacteria; Terrabacteria group; Cyanobacteria/Melainabacteria group; Cyanobacteria; Synechococcales; Synechococcaceae; Synechococcus; unclassified Synechococcus;
FBKHJDAB_1173586	K02040	pstS	phosphate transport system substrate-binding protein	114.572	56.9017	98.7861	49.752	69.4481	30.4443	106.079	48.9571	167.66	215.776	cellular organisms; Bacteria; Terrabacteria group; Cyanobacteria/Melainabacteria group; Cyanobacteria; Synechococcales; Synechococcaceae; Synechococcus; unclassified Synechococcus;
FBKHJDAB_1178717	K02040	pstS	phosphate transport system substrate-binding protein	80.7915	78.6125	120.717	68.1885	41.4901	72.753	45.4382	64.1575	284.073	113.441	cellular organisms; Bacteria; PVC group; Verrucomicrobia; Opitutae; Puniceicoccales; Puniceicoccaceae; Coraliomargarita; Coraliomargarita akajimensis; Coraliomargarita akajimensis DSM 45221;
FBKHJDAB_1188371	K02040	pstS	phosphate transport system substrate-binding protein	245.992	181.135	259.196	177.452	183.597	121.834	281.553	252.8	679.951	665.085	cellular organisms; Bacteria; Terrabacteria group; Cyanobacteria/Melainabacteria group; Cyanobacteria; Synechococcales; Synechococcaceae; Synechococcus; unclassified Synechococcus;
FBKHJDAB_1196546	K02040	pstS	phosphate transport system substrate-binding protein	48.834	33.7854	47.1479	64.385	26.043	7.61108	32.0239	66.329	127.806	75.2132	cellular organisms; Bacteria; Terrabacteria group; Cyanobacteria/Melainabacteria group; Cyanobacteria; Synechococcales; Synechococcaceae; Synechococcus; unclassified Synechococcus;
FBKHJDAB_1213426	K02040	pstS	phosphate transport system substrate-binding protein	47.5181	15.5724	48.0621	35.5966	37.1672	24.0695	40.8987	82.9822	139.072	242.355	cellular organisms; Bacteria; Terrabacteria group; Cyanobacteria/Melainabacteria group; Cyanobacteria; Synechococcales; Synechococcaceae; Synechococcus; unclassified Synechococcus; Synechococcus sp. NOUM97013;
FBKHJDAB_1221861	K02040	pstS	phosphate transport system substrate-binding protein	7.63031	2.40795	0	23.7786	9.40443	36.0734	16.2621	49.1874	26.0537	38.4029	cellular organisms; Bacteria; Proteobacteria; Alphaproteobacteria; Rhodobacterales; Roseobacteraceae; Phaeobacter;
FBKHJDAB_1221870	K02040	pstS	phosphate transport system substrate-binding protein	284.042	295.635	383.815	401.349	57.0789	48.2567	71.4405	22.2512	90.3596	12.7398	cellular organisms; Bacteria; Terrabacteria group; Cyanobacteria/Melainabacteria group; Cyanobacteria; Synechococcales; Synechococcaceae; Synechococcus; unclassified Synechococcus; Synechococcus sp. A15-28;
FBKHJDAB_1230508	K02040	pstS	phosphate transport system substrate-binding protein	161.419	191.465	106.456	160.451	192.09	131.575	264.939	71.7628	61.0898	47.5025	cellular organisms; Bacteria; Proteobacteria;
FBKHJDAB_1230709	K02040	pstS	phosphate transport system substrate-binding protein	7354.34	7755.04	10215.4	11675.7	5022.64	4473.22	5677.13	9289.4	10965.3	15646.3	cellular organisms; Bacteria; Terrabacteria group; Cyanobacteria/Melainabacteria group; Cyanobacteria; Synechococcales; Synechococcaceae; Synechococcus; unclassified Synechococcus;
FBKHJDAB_1251271	K02040	pstS	phosphate transport system substrate-binding protein	3.69954	24.5173	4.42224	50.4393	8.54948	7.49577	41.3945	76.2113	223.317	247.721	cellular organisms; Bacteria; Terrabacteria group; Cyanobacteria/Melainabacteria group; Cyanobacteria; Synechococcales; Synechococcaceae; Synechococcus; unclassified Synechococcus; Synechococcus sp. LTW-R;
FBKHJDAB_1251908	K02040	pstS	phosphate transport system substrate-binding protein	23.0833	9.71274	9.19752	3.99639	2.37087	0	8.19938	4.31311	48.7921	8.41862	cellular organisms; Bacteria; Terrabacteria group; Cyanobacteria/Melainabacteria group; Cyanobacteria; Synechococcales; Synechococcaceae; Synechococcus;
FBKHJDAB_1278354	K02040	pstS	phosphate transport system substrate-binding protein	31.2149	39.4028	4.14585	21.6169	28.8545	42.1637	20.3276	30.6206	52.0228	22.7685	cellular organisms; Bacteria; Proteobacteria; Alphaproteobacteria; Maricaulales; Maricaulaceae; Maricaulis; Maricaulis maris; Maricaulis maris MCS10;
FBKHJDAB_1287598	K02040	pstS	phosphate transport system substrate-binding protein	73.672	16.3046	396.858	146.1	0	5.81568	25.4892	49.0735	230.318	84.7932	cellular organisms; Bacteria; Terrabacteria group; Firmicutes;
FBKHJDAB_1295805	K02040	pstS	phosphate transport system substrate-binding protein	2204.93	591.918	2352.63	438.102	321.46	230.495	342.983	69.99	108.275	52.2158	cellular organisms; Bacteria;
FBKHJDAB_1309242	K02040	pstS	phosphate transport system substrate-binding protein	118.216	150.582	30.8311	142.336	107.29	65.324	178.654	119.279	62.9063	91.7155	cellular organisms; Bacteria; Proteobacteria; Alphaproteobacteria; Hyphomicrobiales;
FBKHJDAB_1309589	K02040	pstS	phosphate transport system substrate-binding protein	16.3873	0	19.5885	34.0454	39.1325	35.9696	80.0372	28.7058	21.982	60.0641	cellular organisms; Bacteria; Proteobacteria; Gammaproteobacteria; Pseudomonadales; Pseudomonadaceae; Pseudomonas;
FBKHJDAB_1315431	K02040	pstS	phosphate transport system substrate-binding protein	391.346	469.772	655.808	1167.04	377.331	257.983	315.265	677	779.556	625.673	cellular organisms; Bacteria; Terrabacteria group; Cyanobacteria/Melainabacteria group; Cyanobacteria; Synechococcales; Synechococcaceae; Synechococcus; unclassified Synechococcus;
FBKHJDAB_1317321	K02040	pstS	phosphate transport system substrate-binding protein	63.664	31.909	134.295	58.3522	62.3115	22.7632	67.8419	182.633	257.568	351.557	cellular organisms; Bacteria; Terrabacteria group; Cyanobacteria/Melainabacteria group; Cyanobacteria; Synechococcales; Synechococcaceae; Synechococcus; unclassified Synechococcus;
FBKHJDAB_1320017	K02040	pstS	phosphate transport system substrate-binding protein	55.0092	35.2793	12.7268	77.4185	72.1735	97.0746	22.6913	162.632	71.4096	90.8623	cellular organisms; Bacteria; Proteobacteria; Alphaproteobacteria; Rhodobacterales; Roseobacteraceae;
FBKHJDAB_1321949	K02040	pstS	phosphate transport system substrate-binding protein	21.5906	22.2987	30.5007	25.9958	10.8862	3.97685	8.36636	52.8113	35.9031	103.081	cellular organisms; Bacteria; Terrabacteria group; Cyanobacteria/Melainabacteria group; Cyanobacteria; Synechococcales; Synechococcaceae; Synechococcus; unclassified Synechococcus;
FBKHJDAB_1331254	K02040	pstS	phosphate transport system substrate-binding protein	505.352	690.016	233.255	517.151	1386	1711.58	831.767	1855.31	649.207	938.312	cellular organisms; Bacteria; Proteobacteria; Alphaproteobacteria; Hyphomonadales; Hyphomonadaceae; Hyphomonas; unclassified Hyphomonas; Hyphomonas sp. Mor2;
FBKHJDAB_1331799	K02040	pstS	phosphate transport system substrate-binding protein	2616.11	1454.68	3746.33	2246.05	1026.96	704.977	1923.58	1545.65	4721.57	3015.75	cellular organisms; Bacteria; Terrabacteria group; Cyanobacteria/Melainabacteria group; Cyanobacteria; Synechococcales; Synechococcaceae; Synechococcus; unclassified Synechococcus; Synechococcus sp. A15-44;
FBKHJDAB_1336502	K02040	pstS	phosphate transport system substrate-binding protein	60.1314	51.753	102.372	75.2396	82.5344	51.6872	42.7184	108.78	101.326	100.481	cellular organisms; Bacteria; Terrabacteria group; Cyanobacteria/Melainabacteria group; Cyanobacteria; Synechococcales; Synechococcaceae; Synechococcus; unclassified Synechococcus;
FBKHJDAB_1342453	K02040	pstS	phosphate transport system substrate-binding protein	18.4418	20.9513	19.84	7.18385	35.7993	11.2097	17.6869	21.7089	13.4935	41.1622	cellular organisms; Bacteria; PVC group; Planctomycetes; unclassified Planctomycetes;
FBKHJDAB_1378919	K02040	pstS	phosphate transport system substrate-binding protein	16.648	0	42.0113	28.8225	58.1364	44.9746	63.0773	27.996	0	53.4302	cellular organisms; Bacteria; Proteobacteria; Gammaproteobacteria; Pseudomonadales; Pseudomonadaceae; Pseudomonas;
FBKHJDAB_1378952	K02040	pstS	phosphate transport system substrate-binding protein	10.804	0	25.829	4.20859	24.9675	0	25.9042	43.1502	59.2878	49.6475	cellular organisms; Bacteria; Terrabacteria group; Cyanobacteria/Melainabacteria group; Cyanobacteria; Synechococcales; Synechococcaceae; Synechococcus; unclassified Synechococcus;
FBKHJDAB_1379767	K02040	pstS	phosphate transport system substrate-binding protein	17.6423	16.7025	0	6.87241	9.78496	41.1076	5.64004	106.806	21.9445	49.8012	cellular organisms; Bacteria; Proteobacteria; Alphaproteobacteria; Rhodobacterales;
FBKHJDAB_1384766	K02040	pstS	phosphate transport system substrate-binding protein	41.4388	33.1958	3.81029	43.4595	51.5648	41.9802	49.2534	120.609	39.649	124.508	cellular organisms; Bacteria; PVC group; Planctomycetes; Planctomycetia;
FBKHJDAB_1392614	K02040	pstS	phosphate transport system substrate-binding protein	125.607	217.827	60.3381	139.928	449.242	768.244	140.104	898.205	320.375	419.221	cellular organisms; Bacteria; Proteobacteria; Alphaproteobacteria; Rhodobacterales; Roseobacteraceae;
FBKHJDAB_1393607	K02040	pstS	phosphate transport system substrate-binding protein	0	0	0	0	1.60303	26.3523	0	84.5713	67.249	46.6755	cellular organisms; Bacteria; Proteobacteria; Alphaproteobacteria; Rhodobacterales;
FBKHJDAB_1411301	K02040	pstS	phosphate transport system substrate-binding protein	63.2097	117.975	174.862	225.122	80.1324	71.3539	98.15	182.223	88.5341	133.971	cellular organisms; Bacteria; Terrabacteria group; Cyanobacteria/Melainabacteria group; Cyanobacteria; Synechococcales; Synechococcaceae; Synechococcus; unclassified Synechococcus;
FBKHJDAB_1431014	K02040	pstS	phosphate transport system substrate-binding protein	44.3667	21.7259	38.4037	36.9491	83.4378	61.9951	146.726	30.8728	58.208	60.2596	cellular organisms; Bacteria; Terrabacteria group; Actinobacteria; Actinomycetia; Geodermatophilales; Geodermatophilaceae; Modestobacter; Modestobacter marinus;
FBKHJDAB_1437930	K02040	pstS	phosphate transport system substrate-binding protein	50.8687	64.91	60.8058	24.1232	42.9333	51.5334	30.6388	31.6138	250.828	95.8257	cellular organisms; Bacteria; PVC group; Verrucomicrobia; Opitutae; Puniceicoccales; Puniceicoccaceae; Coraliomargarita; Coraliomargarita akajimensis; Coraliomargarita akajimensis DSM 45221;
FBKHJDAB_1442248	K02040	pstS	phosphate transport system substrate-binding protein	0	4.43691	0	0.912804	3.24913	11.8695	0	95.559	46.2923	76.9148	cellular organisms; Bacteria; Proteobacteria; Alphaproteobacteria; Rhodobacterales; Roseobacteraceae;
FBKHJDAB_1443927	K02040	pstS	phosphate transport system substrate-binding protein	170.351	206.636	80.6031	146.542	354.306	384.703	228.804	225.297	106.465	59.41	cellular organisms; Bacteria; PVC group; Planctomycetes; unclassified Planctomycetes;
FBKHJDAB_1467204	K02040	pstS	phosphate transport system substrate-binding protein	14.5835	29.5857	4.98068	19.4773	65.4779	107.64	35.5213	460.708	97.5585	332.343	cellular organisms; Bacteria; PVC group; Verrucomicrobia; Verrucomicrobiae; Verrucomicrobiales;
FBKHJDAB_1477135	K02040	pstS	phosphate transport system substrate-binding protein	330.287	294.684	117.822	165.709	407.614	248.762	523.336	177.387	108.812	271.313	cellular organisms; Bacteria; Terrabacteria group; Actinobacteria; Actinomycetia; Corynebacteriales; Corynebacteriaceae; Corynebacterium;
FBKHJDAB_1503121	K02040	pstS	phosphate transport system substrate-binding protein	1451.96	1220.96	2117.31	2692.61	686.578	577.293	768.925	1806.8	1675.53	1070.15	cellular organisms; Bacteria; Terrabacteria group; Cyanobacteria/Melainabacteria group; Cyanobacteria; Synechococcales; Synechococcaceae; Synechococcus; unclassified Synechococcus; Synechococcus sp. A15-24;
FBKHJDAB_1511973	K02040	pstS	phosphate transport system substrate-binding protein	58.6947	76.6839	19.6449	27.4368	73.7886	24.9739	126.344	56.2612	35.2154	58.5677	cellular organisms; Bacteria; Proteobacteria; Alphaproteobacteria; Rhodobacterales; Roseobacteraceae; Ruegeria; Ruegeria pomeroyi; Ruegeria pomeroyi DSS-3;
FBKHJDAB_1513841	K02040	pstS	phosphate transport system substrate-binding protein	309.662	274.633	227.623	187.178	171.089	147.839	335.673	230.443	203.134	132.018	cellular organisms; Bacteria; Proteobacteria; Alphaproteobacteria;
FBKHJDAB_1514153	K02040	pstS	phosphate transport system substrate-binding protein	68.6496	33.3746	28.8319	24.5736	94.3301	71.4262	69.2005	1.56006	12.218	0	cellular organisms; Bacteria; Proteobacteria; Alphaproteobacteria; Rhodobacterales; Rhodobacteraceae;
FBKHJDAB_1550164	K02040	pstS	phosphate transport system substrate-binding protein	77.2375	68.4054	68.4996	36.881	101.338	98.4393	95.5814	20.9494	21.876	4.90685	cellular organisms; Bacteria; Proteobacteria; Alphaproteobacteria; Hyphomicrobiales; Phyllobacteriaceae; Nitratireductor; unclassified Nitratireductor; Nitratireductor sp. SY7;
FBKHJDAB_1552544	K02040	pstS	phosphate transport system substrate-binding protein	152.169	96.042	77.3575	28.616	92.1581	74.4207	137.925	14.7066	35.8332	11.4821	cellular organisms; Bacteria; Proteobacteria; Gammaproteobacteria;
FBKHJDAB_1559249	K02040	pstS	phosphate transport system substrate-binding protein	57.869	54.7864	46.8595	27.6325	138.047	88.8833	33.8172	21.9745	40.9757	14.7055	cellular organisms; Bacteria; Proteobacteria; Gammaproteobacteria; Pseudomonadales; Pseudomonadaceae; Pseudomonas;
FBKHJDAB_1563582	K02040	pstS	phosphate transport system substrate-binding protein	22.8196	9.00168	6.81934	20.7414	58.0086	100.177	46.6079	51.1662	18.088	9.98694	cellular organisms; Bacteria; PVC group; Planctomycetes; unclassified Planctomycetes; Planctomycetes bacterium;
FBKHJDAB_1570288	K02040	pstS	phosphate transport system substrate-binding protein	316.113	447.191	149.843	230.709	503.809	298.158	373.641	122.205	111.659	83.4846	cellular organisms; Bacteria; Proteobacteria;
FBKHJDAB_1572721	K02040	pstS	phosphate transport system substrate-binding protein	26.2952	62.2362	26.9416	14.633	109.381	117.972	62.0462	3.15853	8.24556	0	cellular organisms; Bacteria; Proteobacteria; Gammaproteobacteria; Pseudomonadales; Pseudomonadaceae; Pseudomonas;
FBKHJDAB_1610220	K02040	pstS	phosphate transport system substrate-binding protein	18.7463	22.1846	8.40311	13.6921	137.547	151.93	44.9471	27.5841	28.2897	34.6116	cellular organisms; Bacteria; Proteobacteria; Alphaproteobacteria; Rhodobacterales;
FBKHJDAB_1611865	K02040	pstS	phosphate transport system substrate-binding protein	516.64	367.618	206.51	198.689	692.024	310.034	632.951	247.638	208.269	329.438	cellular organisms; Bacteria; Terrabacteria group; Actinobacteria; Actinomycetia; Streptomycetales; Streptomycetaceae;
FBKHJDAB_1620227	K02040	pstS	phosphate transport system substrate-binding protein	218.978	324.729	115.821	238.54	308.107	265.029	198.243	219.969	39.7008	76.3287	cellular organisms; Bacteria; Proteobacteria; Gammaproteobacteria; Cellvibrionales; Halieaceae; Halioglobus;
FBKHJDAB_1639631	K02040	pstS	phosphate transport system substrate-binding protein	18.3311	6.94183	4.3824	9.99698	50.8347	9.2853	9.76703	9.24794	5.36498	3.61014	cellular organisms; Bacteria; PVC group; Planctomycetes; Phycisphaerae; Phycisphaerales; Phycisphaeraceae;
FBKHJDAB_1675086	K02040	pstS	phosphate transport system substrate-binding protein	11.0128	0	15.0447	50.2536	75.6232	39.8454	58.6777	50.2678	11.5112	36.148	cellular organisms; Bacteria; Proteobacteria; Gammaproteobacteria; Pseudomonadales; Pseudomonadaceae; Pseudomonas;
FBKHJDAB_1699975	K02040	pstS	phosphate transport system substrate-binding protein	31.2616	35.8272	15.7341	44.8652	77.5676	105.011	115.72	37.3532	28.8928	14.0416	cellular organisms; Bacteria; PVC group; Planctomycetes; unclassified Planctomycetes; Planctomycetes bacterium Poly30;
FBKHJDAB_1702171	K02040	pstS	phosphate transport system substrate-binding protein	17.1468	29.2201	12.2978	42.748	4.75505	34.7416	7.30882	11.5339	31.3648	4.50254	cellular organisms; Bacteria; Proteobacteria; Alphaproteobacteria; Hyphomonadales; Hyphomonadaceae; Hyphomonas;
FBKHJDAB_1711119	K02040	pstS	phosphate transport system substrate-binding protein	9.39115	17.7818	0	5.48736	55.3414	95.1386	10.0075	101.665	20.6139	29.2838	cellular organisms; Bacteria; Proteobacteria; Alphaproteobacteria; Rhodobacterales; Roseobacteraceae;
FBKHJDAB_1724231	K02040	pstS	phosphate transport system substrate-binding protein	0	0	0	0	3.91851	0	0	0	0	0	cellular organisms; Bacteria; Proteobacteria; Alphaproteobacteria; Rhodobacterales;
FBKHJDAB_1741766	K02040	pstS	phosphate transport system substrate-binding protein	97.2014	106.747	51.1233	21.2038	140.168	141.799	128.44	101.344	48.3617	40.8383	cellular organisms; Bacteria; Proteobacteria; Alphaproteobacteria; Rhodobacterales;
FBKHJDAB_1767025	K02040	pstS	phosphate transport system substrate-binding protein	78.4032	95.4343	30.124	43.6303	119.065	82.2643	122.339	75.341	53.2684	90.0715	cellular organisms; Bacteria; Terrabacteria group; Actinobacteria; Actinomycetia; Corynebacteriales; Corynebacteriaceae; Corynebacterium; Corynebacterium urealyticum;
FBKHJDAB_1768820	K02040	pstS	phosphate transport system substrate-binding protein	23.8304	50.3283	32.868	31.4191	62.6962	55.7118	58.6022	0	10.73	4.81352	cellular organisms; Bacteria; Proteobacteria; Alphaproteobacteria;
FBKHJDAB_1782777	K02040	pstS	phosphate transport system substrate-binding protein	26.4635	40.0861	2.10887	27.4896	68.4947	128.684	22.5601	114.223	40.0164	70.6482	cellular organisms; Bacteria; Proteobacteria; Alphaproteobacteria; Rhodobacterales; Roseobacteraceae;
FBKHJDAB_1802795	K02040	pstS	phosphate transport system substrate-binding protein	53.3899	26.9578	12.7639	36.0491	85.5446	73.9196	34.1362	68.8337	35.1578	32.7123	cellular organisms; Bacteria; Proteobacteria; Alphaproteobacteria; Rhodospirillales; Azospirillaceae; Skermanella;
FBKHJDAB_1832391	K02040	pstS	phosphate transport system substrate-binding protein	12.3318	7.78327	9.8272	0	83.5949	66.629	15.3313	15.5533	4.51146	0	cellular organisms; Bacteria;
FBKHJDAB_1839030	K02040	pstS	phosphate transport system substrate-binding protein	9.39115	11.1136	2.80642	12.8038	46.6604	104.652	13.7602	53.3001	25.7674	51.632	cellular organisms; Bacteria; Proteobacteria; Alphaproteobacteria; Rhodobacterales; Roseobacteraceae;
FBKHJDAB_1839568	K02040	pstS	phosphate transport system substrate-binding protein	111.324	137.012	128.635	88.1757	186.945	125.936	179.921	10.9204	13.5755	2.43602	cellular organisms; Bacteria; Proteobacteria; Alphaproteobacteria; Rhodobacterales;
FBKHJDAB_1869944	K02040	pstS	phosphate transport system substrate-binding protein	10.5854	0	0	2.74896	37.509	101.875	0	60.8199	12.9085	19.6888	cellular organisms; Bacteria; Proteobacteria; Alphaproteobacteria; Rhodobacterales; Roseobacteraceae;
FBKHJDAB_1873959	K02040	pstS	phosphate transport system substrate-binding protein	0	36.8877	7.76244	3.79445	16.5078	47.6958	19.0301	13.6505	20.1936	14.9207	cellular organisms; Bacteria; Terrabacteria group; Actinobacteria; Actinomycetia; Micrococcales; Microbacteriaceae; Luna cluster; Luna-1 subcluster; Aquiluna; unclassified Aquiluna; Candidatus Aquiluna sp. UB-MaderosW2red;
FBKHJDAB_1877861	K02040	pstS	phosphate transport system substrate-binding protein	26.4683	10.963	21.7517	7.73286	36.7002	80.4424	8.81415	8.3457	7.26235	3.25794	cellular organisms; Bacteria; Proteobacteria; delta/epsilon subdivisions; Deltaproteobacteria; Myxococcales;
FBKHJDAB_1896572	K02040	pstS	phosphate transport system substrate-binding protein	96.4805	87.828	62.0996	27.4646	144.068	77.0651	114.675	3.12012	6.78777	1.21801	cellular organisms; Bacteria; Proteobacteria; Alphaproteobacteria; Rhodobacterales; Roseobacteraceae;
FBKHJDAB_1915159	K02040	pstS	phosphate transport system substrate-binding protein	28.4307	49.0826	45.9792	24.7557	52.5617	15.2482	99.8003	25.3115	47.7226	37.3279	cellular organisms; Bacteria; Proteobacteria; Alphaproteobacteria; Rhodobacterales; Roseobacteraceae; Salipiger; unclassified Salipiger; Salipiger sp. CCB-MM3;
FBKHJDAB_1943010	K02040	pstS	phosphate transport system substrate-binding protein	112.776	88.1267	79.1724	66.9425	33.0948	19.9484	85.841	15.0516	32.7445	3.52545	cellular organisms; Bacteria; Proteobacteria; Alphaproteobacteria; Pelagibacterales; Pelagibacteraceae; Candidatus Pelagibacter; unclassified Candidatus Pelagibacter; Candidatus Pelagibacter sp. IMCC9063;
FBKHJDAB_1948749	K02040	pstS	phosphate transport system substrate-binding protein	57.179	114.119	55.418	44.5471	539.981	558.909	540.149	85.76	105.157	44.6378	cellular organisms; Bacteria; Terrabacteria group; Actinobacteria;
FBKHJDAB_1956039	K02040	pstS	phosphate transport system substrate-binding protein	20.7426	0	3.54209	13.8516	16.4349	18.0117	53.6807	7.47466	13.0088	29.1791	cellular organisms; Bacteria; Proteobacteria; Alphaproteobacteria; Hyphomicrobiales; Rhizobiaceae; Rhizobium/Agrobacterium group; Rhizobium;
FBKHJDAB_1957478	K02040	pstS	phosphate transport system substrate-binding protein	1374.76	987.876	1574.71	721.486	622.139	367.341	775.578	160.12	160.33	152.413	cellular organisms; Bacteria; Proteobacteria;
FBKHJDAB_1963474	K02040	pstS	phosphate transport system substrate-binding protein	35.4898	13.4397	11.3127	9.21649	2.18708	16.7783	78.1589	0	3.46229	7.766	cellular organisms; Bacteria; Proteobacteria; Alphaproteobacteria; Pelagibacterales; Pelagibacteraceae; Candidatus Pelagibacter; unclassified Candidatus Pelagibacter; Candidatus Pelagibacter sp. IMCC9063;
FBKHJDAB_1980412	K02040	pstS	phosphate transport system substrate-binding protein	227.413	195.874	169.643	109.235	79.0288	69.2886	278.779	5.75082	37.5323	15.7147	cellular organisms; Bacteria; Proteobacteria; Alphaproteobacteria; Pelagibacterales; Pelagibacteraceae;
FBKHJDAB_1981794	K02040	pstS	phosphate transport system substrate-binding protein	62.2882	50.5459	104.239	41.5951	13.1607	7.21167	128.959	5.98555	11.7193	10.5147	cellular organisms; Bacteria; Proteobacteria; Alphaproteobacteria; Pelagibacterales; Pelagibacteraceae;
FBKHJDAB_1988840	K02040	pstS	phosphate transport system substrate-binding protein	194.926	137.597	145.116	95.9134	148.574	67.5564	207.718	17.2525	31.2769	2.24496	cellular organisms; Bacteria; Proteobacteria; Alphaproteobacteria; Pelagibacterales; Pelagibacteraceae; unclassified Pelagibacteraceae; alpha proteobacterium HIMB59;
FBKHJDAB_2008061	K02040	pstS	phosphate transport system substrate-binding protein	67.0543	111.641	35.9307	14.4112	23.5111	25.7667	160.157	11.665	37.2196	19.7327	cellular organisms; Bacteria; Proteobacteria; Alphaproteobacteria; Rhodobacterales; Roseobacteraceae; Ruegeria; unclassified Ruegeria; Ruegeria sp. TM1040;
FBKHJDAB_2011685	K02040	pstS	phosphate transport system substrate-binding protein	327.276	330.73	281.318	93.1088	295.73	288.711	550.56	222.619	192.376	132.771	cellular organisms; Bacteria; Proteobacteria; Alphaproteobacteria; Rhodobacterales; Roseobacteraceae; Sulfitobacter; unclassified Sulfitobacter; Sulfitobacter sp. JL08;
FBKHJDAB_2037619	K02040	pstS	phosphate transport system substrate-binding protein	68.6496	66.7492	66.5352	49.1471	77.1792	28.1946	104.789	7.80031	6.78777	4.87205	cellular organisms; Bacteria; Proteobacteria; Alphaproteobacteria; Rhodobacterales;
[truncated: 2,545 more rows]
